# Supplementary material for: 2,2,6-Trimethyl-5-[2-(4-methyl­phen­yl)ethyn­yl]-4H-1,3-dioxin-4-one
Source: Acta Crystallogr Sect E Struct Rep Online. 2009 Oct 17;65(Pt 11):o2736. doi: 10.1107/S1600536809041002 (PMC2971386; doi:10.1107/S1600536809041002)
Supplement: Supplementary file 1 [file e-65-o2736-sup1.cif]

##############################################################################
###                                                                        ###
###        Electronic paper (Acta Crystallographica Section E)             ###
###                                                                        ###
##############################################################################
#                                                                            #
# This CIF contains the data in a paper accepted for publication in Acta     #
# Crystallographica Section E. It conforms to the requirements of Notes      #
# for Authors for Section E, and has been peer reviewed under the auspices   #
# of the IUCr Commission on Journals.                                        #
#                                                                            #
# Full details of the Crystallographic Information File format               #
# are given in the paper "The Crystallographic Information File (CIF):       #
# a New Standard Archive File for Crystallography" by S. R. Hall, F. H.      #
# Allen and I. D. Brown [Acta Cryst. (1991), A47, 655-685].                  #
#                                                                            #
# The current version of the core CIF dictionary is obtainable from          #
# ftp://ftp.iucr.org/pub/cif_core.dic. The current version number is 2.4.    #
#                                                                            #
# Software is freely available for graphical display of the structure(s) in  #
# this CIF.  For information consult the CIF home page http://www.iucr.org/  #
# cif/home.html                                                              #
#                                                                            #
# This file may be used for bona fide research purposes within the           #
# scientific community so long as proper attribution is given to the journal # 
# article from which it was obtained.                                        #
#                                                                            #
##############################################################################
                                             
data_global
_audit_creation_method     SHELXL-97
_journal_date_recd_electronic     2009-10-05
_journal_date_accepted     2009-10-07
_journal_name_full     'Acta Crystallographica, Section E'
_journal_year     2009
_journal_volume     65
_journal_issue     11
_journal_page_first     o2736
_journal_page_last     o2736
_journal_paper_category     QO
_journal_coeditor_code     HG2577
_publ_contact_author_name     ' Ignez Caracelli '
_publ_contact_author_address
;
BioMat-Physics Department,
Universidade Estadual Paulista
J\'ulio de Mesquita Filho,
UNESP,
17033-360 Bauru,
SP,
Brazil
;
_publ_contact_author_email     ignez@fc.unesp.br
_publ_contact_author_fax     ' 55 14 31036084 '
_publ_contact_author_phone     ' 55 14 3103 6094 '
_publ_section_title
;
2,2,6-Trimethyl-5-[2-(4-methylphenyl)ethynyl]-4<i>H</i>-1,3-dioxin-4-one
;
loop_
    _publ_author_name
    _publ_author_address
    'Caracelli, Ignez'
;
BioMat--Physics Department,
Universidade Estadual Paulista J\'ulio de Mesquita Filho,
UNESP,
17033-360 Bauru,
SP,
Brazil
;
    'Zukerman-Schpector, Julio'
;
Department of Chemistry,
Universidade Federal de S\~ao Carlos,
13565-905 S\~ao Carlos
SP
Brazil
;
    'Vieira, Adriano S.'
;
Departamento de Farm\'acia,
Faculdade de Ci\^encias Farmac\^euticas,
Universidade de S\~ao Paulo,
S\~ao Paulo-SP
Brazil
;
    'Stefani, H\'elio A.'
;
Departamento de Farm\'acia,
Faculdade de Ci\^encias Farmac\^euticas,
Universidade de S\~ao Paulo,
S\~ao Paulo-SP
Brazil
;
    'Tiekink, Edward R. T.'
;
Department of Chemistry,
University of Malaya,
Kuala Lumpur 50603, Malaysia
;
data_I
_audit_creation_method     SHELXL-97
_chemical_name_systematic
;
2,2,6-Trimethyl-5-[2-(4-methylphenyl)ethynyl]-4<i>H</i>-1,3-dioxin-4-one
;
_chemical_name_common     '?'
_chemical_formula_moiety     'C16 H16 O3'
_chemical_formula_sum     'C16 H16 O3'
_chemical_formula_iupac     'C16 H16 O3'
_chemical_formula_weight     256.29
_chemical_melting_point     ?
_symmetry_cell_setting     orthorhombic
_symmetry_space_group_name_H-M     'P b c a'
_symmetry_space_group_name_Hall     '-P 2ac 2ab '
loop_
    _symmetry_equiv_pos_as_xyz
    'x, y, z'
    '-x+1/2, -y, z+1/2'
    '-x, y+1/2, -z+1/2'
    'x+1/2, -y+1/2, -z'
    '-x, -y, -z'
    'x-1/2, y, -z-1/2'
    'x, -y-1/2, z-1/2'
    '-x-1/2, y-1/2, z'
_cell_length_a     14.8486(15)
_cell_length_b     9.6210(10)
_cell_length_c     18.9438(18)
_cell_angle_alpha     90
_cell_angle_beta     90
_cell_angle_gamma     90
_cell_volume     2706.3(5)
_cell_formula_units_Z     8
_cell_measurement_reflns_used     4513
_cell_measurement_theta_min     2.7
_cell_measurement_theta_max     23.7
_cell_measurement_temperature     100(2)
_exptl_crystal_description     plate
_exptl_crystal_colour     colourless
_exptl_crystal_size_max     0.20
_exptl_crystal_size_mid     0.10
_exptl_crystal_size_min     0.05
_exptl_crystal_density_diffrn     1.258
_exptl_crystal_density_meas     ?
_exptl_crystal_density_method     'not measured'
_exptl_crystal_F_000     1088
_exptl_absorpt_coefficient_mu     0.086
_exptl_absorpt_correction_type     'multi-scan'
_exptl_absorpt_process_details     '(SADABS; Sheldrick, 1996)'
_exptl_absorpt_correction_T_min     0.911
_exptl_absorpt_correction_T_max     1
_exptl_special_details
;
;
_diffrn_ambient_temperature     100(2)
_diffrn_radiation_type     MoK\a
_diffrn_radiation_wavelength     0.71073
_diffrn_radiation_source     'sealed tube'
_diffrn_radiation_monochromator     'graphite'
_diffrn_measurement_device_type     'Bruker SMART APEXII'
_diffrn_measurement_method     '\f and \w'
_diffrn_detector_area_resol_mean     ?
_diffrn_reflns_number     32445
_diffrn_reflns_av_R_equivalents     0.083
_diffrn_reflns_av_sigmaI/netI     0.033
_diffrn_reflns_theta_min     2.2
_diffrn_reflns_theta_max     25.0
_diffrn_reflns_theta_full     25.0
_diffrn_measured_fraction_theta_max     1.000
_diffrn_measured_fraction_theta_full     1.000
_diffrn_reflns_limit_h_min     -17
_diffrn_reflns_limit_h_max     17
_diffrn_reflns_limit_k_min     -8
_diffrn_reflns_limit_k_max     11
_diffrn_reflns_limit_l_min     -22
_diffrn_reflns_limit_l_max     22
_diffrn_standards_number     0
_diffrn_standards_interval_count     ?
_diffrn_standards_decay_%     '<1'
_refine_special_details
;
Refinement of <i>F</i>^2^ against ALL reflections. The weighted <i>R</i>-factor
<i>wR</i> and goodness of fit <i>S</i> are based on <i>F</i>^2^, conventional
<i>R</i>-factors <i>R</i> are based on <i>F</i>, with <i>F</i> set to zero for
negative <i>F</i>^2^. The threshold expression of <i>F</i>^2^ >
\s(<i>F</i>^2^) is used only for calculating <i>R</i>-factors(gt) <i>etc</i>.
and is not relevant to the choice of reflections for refinement.
<i>R</i>-factors based on <i>F</i>^2^ are statistically about twice as large
as those based on <i>F</i>, and <i>R</i>- factors based on ALL data will be
even larger.
;
_reflns_number_total     2382
_reflns_number_gt     1727
_reflns_threshold_expression     'I>2\s(I)'
_refine_ls_structure_factor_coef     Fsqd
_refine_ls_matrix_type     full
_refine_ls_R_factor_all     0.065
_refine_ls_R_factor_gt     0.038
_refine_ls_wR_factor_gt     0.082
_refine_ls_wR_factor_ref     0.096
_refine_ls_goodness_of_fit_ref     1.04
_refine_ls_restrained_S_all     1.04
_refine_ls_number_reflns     2382
_refine_ls_number_parameters     174
_refine_ls_number_restraints     0
_refine_ls_hydrogen_treatment     constr
_refine_ls_weighting_scheme     calc
_refine_ls_weighting_details
         'calc w=1/[\s^2^(Fo^2^)+(0.0366P)^2^+1.3345P] where P=(Fo^2^+2Fc^2^)/3'
_atom_sites_solution_hydrogens     geom
_atom_sites_solution_primary     direct
_atom_sites_solution_secondary     difmap
_refine_ls_shift/su_max     ?
_refine_ls_shift/su_max_lt     0.001
_refine_ls_shift/su_mean     0.000
_refine_diff_density_max     0.19
_refine_diff_density_min     -0.17
_refine_ls_extinction_method     none
_refine_ls_extinction_coef     ?
loop_
    _atom_type_symbol
    _atom_type_description
    _atom_type_scat_dispersion_real
    _atom_type_scat_dispersion_imag
    _atom_type_scat_source
    'C' 'C' 0.0033 0.0016
                         'International Tables Vol C Tables 4.2.6.8 and 6.1.1.4'
    'H' 'H' 0.0000 0.0000
                         'International Tables Vol C Tables 4.2.6.8 and 6.1.1.4'
    'O' 'O' 0.0106 0.0060
                         'International Tables Vol C Tables 4.2.6.8 and 6.1.1.4'
    'F' 'F' 0.0171 0.0103
                         'International Tables Vol C Tables 4.2.6.8 and 6.1.1.4'
_computing_data_collection     'APEX2 (Bruker, 2009)'
_computing_cell_refinement     'SAINT (Bruker, 2009)'
_computing_data_reduction     'SAINT (Bruker, 2009)'
_computing_structure_solution     'SIR97 (Altomare <i>et al.</i>,  1999)'
_computing_structure_refinement     'SHELXL97 (Sheldrick, 2008)'
_computing_molecular_graphics
                      'ORTEP-3 (Farrugia, 1997) and DIAMOND (Brandenburg, 2006)'
_computing_publication_material     'WinGX (Farrugia, 1999)'
loop_
    _atom_site_type_symbol
    _atom_site_label
    _atom_site_fract_x
    _atom_site_fract_y
    _atom_site_fract_z
    _atom_site_U_iso_or_equiv
    _atom_site_adp_type
    _atom_site_calc_flag
    _atom_site_refinement_flags
    _atom_site_occupancy
    _atom_site_disorder_assembly
    _atom_site_disorder_group
    O O1 0.44450(8) -0.15682(13) 0.61722(7) 0.0282(3) Uani d . 1 . .
    O O2 0.33370(8) -0.01835(13) 0.58506(6) 0.0238(3) Uani d . 1 . .
    O O3 0.36181(8) 0.21026(13) 0.54478(6) 0.0225(3) Uani d . 1 . .
    C C1 1.01927(13) -0.0304(3) 0.71504(11) 0.0403(6) Uani d . 1 . .
    H H1A 1.0539 -0.0704 0.6760 0.060 Uiso calc R 1 . .
    H H1B 1.0211 -0.0935 0.7556 0.060 Uiso calc R 1 . .
    H H1C 1.0454 0.0594 0.7284 0.060 Uiso calc R 1 . .
    C C2 0.92289(12) -0.0097(2) 0.69219(9) 0.0261(5) Uani d . 1 . .
    C C3 0.85526(12) -0.0999(2) 0.71392(9) 0.0260(4) Uani d . 1 . .
    H H3 0.8698 -0.1753 0.7443 0.031 Uiso calc R 1 . .
    C C4 0.76733(12) -0.08212(19) 0.69223(9) 0.0234(4) Uani d . 1 . .
    H H4 0.7221 -0.1442 0.7084 0.028 Uiso calc R 1 . .
    C C5 0.74413(12) 0.02656(19) 0.64657(8) 0.0208(4) Uani d . 1 . .
    C C6 0.81219(12) 0.1170(2) 0.62428(10) 0.0254(4) Uani d . 1 . .
    H H6 0.7982 0.1909 0.5929 0.030 Uiso calc R 1 . .
    C C7 0.89939(12) 0.0998(2) 0.64750(10) 0.0273(5) Uani d . 1 . .
    H H7 0.9444 0.1637 0.6328 0.033 Uiso calc R 1 . .
    C C8 0.65282(13) 0.0444(2) 0.62380(9) 0.0230(4) Uani d . 1 . .
    C C9 0.57567(12) 0.06035(19) 0.60694(9) 0.0226(4) Uani d . 1 . .
    C C10 0.48224(12) 0.07787(19) 0.59006(9) 0.0216(4) Uani d . 1 . .
    C C11 0.42172(12) -0.0405(2) 0.60048(9) 0.0222(4) Uani d . 1 . .
    C C12 0.30049(12) 0.12229(19) 0.58355(10) 0.0218(4) Uani d . 1 . .
    C C13 0.45014(12) 0.19506(19) 0.55944(9) 0.0213(4) Uani d . 1 . .
    C C14 0.28969(12) 0.1777(2) 0.65791(9) 0.0259(5) Uani d . 1 . .
    H H14A 0.2478 0.1183 0.6841 0.039 Uiso calc R 1 . .
    H H14B 0.2659 0.2727 0.6561 0.039 Uiso calc R 1 . .
    H H14C 0.3483 0.1781 0.6816 0.039 Uiso calc R 1 . .
    C C15 0.21469(12) 0.1198(2) 0.54194(10) 0.0278(5) Uani d . 1 . .
    H H15A 0.1704 0.0612 0.5661 0.042 Uiso calc R 1 . .
    H H15B 0.2265 0.0820 0.4948 0.042 Uiso calc R 1 . .
    H H15C 0.1910 0.2145 0.5377 0.042 Uiso calc R 1 . .
    C C16 0.50431(13) 0.3156(2) 0.53576(9) 0.0258(4) Uani d . 1 . .
    H H16A 0.5116 0.3120 0.4844 0.039 Uiso calc R 1 . .
    H H16B 0.5636 0.3126 0.5584 0.039 Uiso calc R 1 . .
    H H16C 0.4735 0.4019 0.5489 0.039 Uiso calc R 1 . .
loop_
    _atom_site_aniso_label
    _atom_site_aniso_U_11
    _atom_site_aniso_U_22
    _atom_site_aniso_U_33
    _atom_site_aniso_U_12
    _atom_site_aniso_U_13
    _atom_site_aniso_U_23
    O1 0.0285(7) 0.0213(7) 0.0350(8) 0.0050(6) -0.0016(6) -0.0007(6)
    O2 0.0197(7) 0.0194(7) 0.0322(7) 0.0015(6) -0.0015(6) -0.0009(6)
    O3 0.0202(7) 0.0228(7) 0.0244(6) 0.0018(6) -0.0003(5) 0.0029(6)
    C1 0.0234(12) 0.0672(17) 0.0302(11) 0.0004(11) -0.0027(9) -0.0092(11)
    C2 0.0218(10) 0.0367(12) 0.0199(9) 0.0010(9) -0.0010(8) -0.0103(8)
    C3 0.0266(11) 0.0284(11) 0.0229(9) 0.0036(9) -0.0020(8) -0.0008(8)
    C4 0.0245(11) 0.0238(10) 0.0220(9) -0.0055(9) 0.0021(8) -0.0013(8)
    C5 0.0201(9) 0.0243(10) 0.0179(8) 0.0008(8) 0.0006(7) -0.0051(8)
    C6 0.0283(11) 0.0233(11) 0.0246(10) -0.0004(9) 0.0033(8) 0.0001(8)
    C7 0.0231(10) 0.0316(11) 0.0271(10) -0.0089(9) 0.0074(8) -0.0065(9)
    C8 0.0242(11) 0.0242(11) 0.0206(9) -0.0004(8) 0.0019(8) -0.0007(8)
    C9 0.0235(11) 0.0244(10) 0.0200(9) 0.0003(8) 0.0028(8) 0.0003(8)
    C10 0.0209(10) 0.0247(11) 0.0193(9) 0.0024(8) 0.0019(7) -0.0021(8)
    C11 0.0231(10) 0.0232(11) 0.0202(9) 0.0055(8) -0.0008(7) -0.0029(8)
    C12 0.0195(10) 0.0197(10) 0.0262(10) 0.0024(8) 0.0021(8) 0.0020(8)
    C13 0.0219(10) 0.0255(11) 0.0165(8) 0.0018(8) 0.0012(7) -0.0041(8)
    C14 0.0243(10) 0.0272(11) 0.0262(10) 0.0036(9) 0.0017(8) -0.0001(8)
    C15 0.0222(10) 0.0287(11) 0.0325(10) 0.0020(9) -0.0023(8) -0.0028(9)
    C16 0.0266(10) 0.0257(11) 0.0250(9) -0.0006(9) 0.0034(8) 0.0004(8)
_geom_special_details
;
All s.u.'s (except the s.u. in the dihedral angle between two l.s. planes) are
estimated using the full covariance matrix. The cell s.u.'s are taken into
account individually in the estimation of s.u.'s in distances, angles and
torsion angles; correlations between s.u.'s in cell parameters are only used
when they are defined by crystal symmetry. An approximate (isotropic)
treatment of cell s.u.'s is used for estimating s.u.'s involving l.s. planes.
;
loop_
    _geom_bond_atom_site_label_1
    _geom_bond_atom_site_label_2
    _geom_bond_site_symmetry_2
    _geom_bond_distance
    _geom_bond_publ_flag
    O1 C11 . 1.211(2) ?
    O2 C11 . 1.356(2) ?
    O2 C12 . 1.440(2) ?
    O3 C13 . 1.349(2) ?
    O3 C12 . 1.444(2) ?
    C1 C2 . 1.508(3) ?
    C1 H1A . 0.9800 ?
    C1 H1B . 0.9800 ?
    C1 H1C . 0.9800 ?
    C2 C3 . 1.390(3) ?
    C2 C7 . 1.395(3) ?
    C3 C4 . 1.379(2) ?
    C3 H3 . 0.9500 ?
    C4 C5 . 1.400(2) ?
    C4 H4 . 0.9500 ?
    C5 C6 . 1.399(3) ?
    C5 C8 . 1.433(3) ?
    C6 C7 . 1.378(3) ?
    C6 H6 . 0.9500 ?
    C7 H7 . 0.9500 ?
    C8 C9 . 1.199(2) ?
    C9 C10 . 1.434(3) ?
    C10 C13 . 1.355(3) ?
    C10 C11 . 1.464(3) ?
    C12 C15 . 1.498(2) ?
    C12 C14 . 1.515(2) ?
    C13 C16 . 1.481(3) ?
    C14 H14A . 0.9800 ?
    C14 H14B . 0.9800 ?
    C14 H14C . 0.9800 ?
    C15 H15A . 0.9800 ?
    C15 H15B . 0.9800 ?
    C15 H15C . 0.9800 ?
    C16 H16A . 0.9800 ?
    C16 H16B . 0.9800 ?
    C16 H16C . 0.9800 ?
loop_
    _geom_angle_atom_site_label_1
    _geom_angle_atom_site_label_2
    _geom_angle_atom_site_label_3
    _geom_angle_site_symmetry_1
    _geom_angle_site_symmetry_3
    _geom_angle
    _geom_angle_publ_flag
    C11 O2 C12 . . 118.82(14) ?
    C13 O3 C12 . . 116.42(14) ?
    C2 C1 H1A . . 109.5 ?
    C2 C1 H1B . . 109.5 ?
    H1A C1 H1B . . 109.5 ?
    C2 C1 H1C . . 109.5 ?
    H1A C1 H1C . . 109.5 ?
    H1B C1 H1C . . 109.5 ?
    C3 C2 C7 . . 118.06(17) ?
    C3 C2 C1 . . 121.20(19) ?
    C7 C2 C1 . . 120.74(18) ?
    C4 C3 C2 . . 121.19(18) ?
    C4 C3 H3 . . 119.4 ?
    C2 C3 H3 . . 119.4 ?
    C3 C4 C5 . . 120.65(17) ?
    C3 C4 H4 . . 119.7 ?
    C5 C4 H4 . . 119.7 ?
    C6 C5 C4 . . 118.24(17) ?
    C6 C5 C8 . . 121.20(17) ?
    C4 C5 C8 . . 120.56(17) ?
    C7 C6 C5 . . 120.52(18) ?
    C7 C6 H6 . . 119.7 ?
    C5 C6 H6 . . 119.7 ?
    C6 C7 C2 . . 121.31(18) ?
    C6 C7 H7 . . 119.3 ?
    C2 C7 H7 . . 119.3 ?
    C9 C8 C5 . . 177.91(18) ?
    C8 C9 C10 . . 177.35(19) ?
    C13 C10 C9 . . 122.26(17) ?
    C13 C10 C11 . . 119.30(16) ?
    C9 C10 C11 . . 118.19(16) ?
    O1 C11 O2 . . 118.10(17) ?
    O1 C11 C10 . . 125.63(17) ?
    O2 C11 C10 . . 116.10(16) ?
    O2 C12 O3 . . 110.17(13) ?
    O2 C12 C15 . . 106.64(15) ?
    O3 C12 C15 . . 106.15(14) ?
    O2 C12 C14 . . 110.40(15) ?
    O3 C12 C14 . . 109.47(15) ?
    C15 C12 C14 . . 113.88(15) ?
    O3 C13 C10 . . 121.37(17) ?
    O3 C13 C16 . . 112.39(16) ?
    C10 C13 C16 . . 126.19(16) ?
    C12 C14 H14A . . 109.5 ?
    C12 C14 H14B . . 109.5 ?
    H14A C14 H14B . . 109.5 ?
    C12 C14 H14C . . 109.5 ?
    H14A C14 H14C . . 109.5 ?
    H14B C14 H14C . . 109.5 ?
    C12 C15 H15A . . 109.5 ?
    C12 C15 H15B . . 109.5 ?
    H15A C15 H15B . . 109.5 ?
    C12 C15 H15C . . 109.5 ?
    H15A C15 H15C . . 109.5 ?
    H15B C15 H15C . . 109.5 ?
    C13 C16 H16A . . 109.5 ?
    C13 C16 H16B . . 109.5 ?
    H16A C16 H16B . . 109.5 ?
    C13 C16 H16C . . 109.5 ?
    H16A C16 H16C . . 109.5 ?
    H16B C16 H16C . . 109.5 ?
loop_
    _geom_torsion_atom_site_label_1
    _geom_torsion_atom_site_label_2
    _geom_torsion_atom_site_label_3
    _geom_torsion_atom_site_label_4
    _geom_torsion_site_symmetry_1
    _geom_torsion_site_symmetry_2
    _geom_torsion_site_symmetry_3
    _geom_torsion_site_symmetry_4
    _geom_torsion
    _geom_torsion_publ_flag
    C7 C2 C3 C4 . . . . -0.1(3) ?
    C1 C2 C3 C4 . . . . -179.09(17) ?
    C2 C3 C4 C5 . . . . 1.1(3) ?
    C3 C4 C5 C6 . . . . -0.7(3) ?
    C3 C4 C5 C8 . . . . 179.67(17) ?
    C4 C5 C6 C7 . . . . -0.7(3) ?
    C8 C5 C6 C7 . . . . 178.97(17) ?
    C5 C6 C7 C2 . . . . 1.7(3) ?
    C3 C2 C7 C6 . . . . -1.2(3) ?
    C1 C2 C7 C6 . . . . 177.71(18) ?
    C12 O2 C11 O1 . . . . 163.63(15) ?
    C12 O2 C11 C10 . . . . -20.8(2) ?
    C13 C10 C11 O1 . . . . 168.37(17) ?
    C9 C10 C11 O1 . . . . -6.0(3) ?
    C13 C10 C11 O2 . . . . -6.8(2) ?
    C9 C10 C11 O2 . . . . 178.82(15) ?
    C11 O2 C12 O3 . . . . 45.9(2) ?
    C11 O2 C12 C15 . . . . 160.69(14) ?
    C11 O2 C12 C14 . . . . -75.12(19) ?
    C13 O3 C12 O2 . . . . -45.2(2) ?
    C13 O3 C12 C15 . . . . -160.28(15) ?
    C13 O3 C12 C14 . . . . 76.39(18) ?
    C12 O3 C13 C10 . . . . 20.6(2) ?
    C12 O3 C13 C16 . . . . -161.70(14) ?
    C9 C10 C13 O3 . . . . -179.15(15) ?
    C11 C10 C13 O3 . . . . 6.7(2) ?
    C9 C10 C13 C16 . . . . 3.5(3) ?
    C11 C10 C13 C16 . . . . -170.62(16) ?
loop_
    _geom_hbond_atom_site_label_D
    _geom_hbond_atom_site_label_H
    _geom_hbond_atom_site_label_A
    _geom_hbond_site_symmetry_A
    _geom_hbond_distance_DH
    _geom_hbond_distance_HA
    _geom_hbond_distance_DA
    _geom_hbond_angle_DHA
    _geom_hbond_publ_flag
    C16 H16A O1 5_656 0.98 2.52 3.363(2) 144 y
    C7 H7 O1 8_765 0.95 2.41 3.344(2) 169 y
