# Supplementary material for: 2,2,6-Trimethyl-5-[2-(4-methyl­phen­yl)ethyn­yl]-4H-1,3-dioxin-4-one
Source: Acta Crystallogr Sect E Struct Rep Online. 2009 Oct 17;65(Pt 11):o2736. doi: 10.1107/S1600536809041002 (PMC2971386; doi:10.1107/S1600536809041002)
Supplement: Supplementary file 2 [file e-65-o2736-Isup2.hkl]

#
# h,k,l, Fc-squared, Fo-squared, sigma(Fo-squared) and status flag
#
data_I
_shelx_title ' ortho in Pbca'
_shelx_refln_list_code          4
_shelx_F_calc_maximum      234.75
_exptl_crystal_F_000      1087.88
_reflns_d_resolution_high  0.8409
 
loop_
 _symmetry_equiv_pos_as_xyz
 'x, y, z'
 '-x+1/2, -y, z+1/2'
 '-x, y+1/2, -z+1/2'
 'x+1/2, -y+1/2, -z'
 '-x, -y, -z'
 'x-1/2, y, -z-1/2'
 'x, -y-1/2, z-1/2'
 '-x-1/2, y-1/2, z'
 
_cell_length_a    14.8486
_cell_length_b     9.6210
_cell_length_c    18.9438
_cell_angle_alpha  90.000
_cell_angle_beta   90.000
_cell_angle_gamma  90.000
 
_shelx_F_squared_multiplier     1.000
 
loop_
 _refln_index_h
 _refln_index_k
 _refln_index_l
 _refln_F_squared_calc
 _refln_F_squared_meas
 _refln_F_squared_sigma
 _refln_observed_status
   2   0   0        1.38        4.60      4.89 o
   4   0   0     4365.43     3886.31     67.01 o
   6   0   0      231.81      232.34     15.82 o
   8   0   0     1139.07     1053.66     33.04 o
  10   0   0      858.87      901.20     35.59 o
  12   0   0      603.58      542.89     32.59 o
  14   0   0     2495.39     2267.59     63.74 o
  16   0   0        2.66       -9.17     28.54 o
   2   1   0     2413.84     2270.46     27.00 o
   4   1   0     3184.49     3064.56     35.68 o
   6   1   0        0.52        1.74      5.14 o
   8   1   0       23.91       49.26      9.05 o
  10   1   0      711.43      763.53     23.42 o
  12   1   0     1097.96     1106.96     31.04 o
  14   1   0      549.30      487.05     24.06 o
  16   1   0      127.08      182.38     21.35 o
   0   2   0    28366.62    30966.71    378.69 o
   2   2   0      179.04      211.66     10.92 o
   4   2   0       14.20       10.40      5.66 o
   6   2   0      738.10      800.14     20.27 o
   8   2   0      163.87      159.87     11.66 o
  10   2   0       73.21       60.98     12.68 o
  12   2   0     6281.36     5893.73     72.38 o
  14   2   0      111.95      129.68     18.28 o
  16   2   0      329.76      374.19     27.09 o
   2   3   0    11354.54    12016.24    233.66 o
   4   3   0      415.59      474.03     14.99 o
   6   3   0      553.68      545.76     15.72 o
   8   3   0        0.00       -4.57      8.69 o
  10   3   0       37.40       33.79     13.05 o
  12   3   0     9136.56     9013.71    113.77 o
  14   3   0       92.31       86.27     19.34 o
  16   3   0        0.00       10.10     18.48 o
   0   4   0     1457.64     1437.59     30.71 o
   2   4   0     1192.40     1296.17     25.39 o
   4   4   0     2067.53     2089.56     33.56 o
   6   4   0       51.73       36.53      9.61 o
   8   4   0      475.90      453.50     23.74 o
  10   4   0     2036.02     1986.17     41.35 o
  12   4   0     2681.81     2589.59     55.16 o
  14   4   0        7.47       10.94     18.39 o
  16   4   0        0.98       30.12     20.21 o
   2   5   0     3189.59     3745.94     44.02 o
   4   5   0     2976.67     3053.56     56.17 o
   6   5   0        0.34       25.25     12.75 o
   8   5   0     1074.98     1075.84     32.38 o
  10   5   0     1796.20     1755.46     55.84 o
  12   5   0      200.86      256.26     26.07 o
  14   5   0      177.03      203.85     24.16 o
   0   6   0      785.82      911.98     30.31 o
   2   6   0      411.61      478.57     17.67 o
   4   6   0      176.28      153.80     14.26 o
   6   6   0       20.23       21.09     13.42 o
   8   6   0     1186.85     1201.97     34.12 o
  10   6   0      265.75      289.21     25.83 o
  12   6   0       10.09       12.69     24.08 o
  14   6   0       23.40      -22.89     31.37 o
   2   7   0     2090.33     2029.57     35.72 o
   4   7   0      242.55      206.08     17.16 o
   6   7   0        5.68       -5.74     17.12 o
   8   7   0        0.06        6.74     18.69 o
  10   7   0     2237.10     2260.39     81.02 o
  12   7   0      242.88      294.71     36.69 o
   0   8   0      366.75      329.23     39.26 o
   2   8   0     2233.84     2148.97     47.28 o
   4   8   0      147.24      146.01     25.59 o
   6   8   0       38.00        8.78     17.92 o
   8   8   0      395.84      396.93     33.60 o
  10   8   0      198.55      149.02     29.99 o
  12   8   0       55.69      134.93     34.38 o
   2   9   0     1386.58     1444.02     45.26 o
   4   9   0      252.71      290.22     31.23 o
   6   9   0       43.54       -0.68     24.77 o
   8   9   0      174.39      190.13     30.65 o
  10   9   0       97.34       64.53     29.47 o
   0  10   0      682.01      672.05     65.19 o
   2  10   0      145.25      135.41     30.66 o
   4  10   0       13.30        6.21     30.25 o
   6  10   0      281.73      229.23     37.35 o
   8  10   0      199.14      240.37     47.92 o
   2  11   0      174.02      171.46     37.30 o
   4  11   0      176.25      257.35     39.53 o
   1   1   1     8528.06     8852.25     74.84 o
   2   1   1    17789.96    17212.94    139.29 o
   3   1   1     1122.77     1025.59     10.92 o
   4   1   1      194.40      212.82      5.83 o
   5   1   1      158.86      135.25      5.34 o
   6   1   1      151.79      169.68      7.74 o
   7   1   1       43.77       83.06      5.40 o
   8   1   1      741.03      749.62     13.07 o
   9   1   1     3734.28     3656.08     33.92 o
  10   1   1      656.79      668.66     15.70 o
  11   1   1       15.75        9.27      9.31 o
  12   1   1       58.67       55.27     11.31 o
  13   1   1      344.38      320.73     14.63 o
  14   1   1       10.71        9.90     10.58 o
  15   1   1        4.19        8.93     11.78 o
  16   1   1        0.06      -17.73     11.82 o
  17   1   1       15.74      -15.39     12.72 o
   0   2   1     1660.43     1725.82     32.94 o
   1   2   1     2278.87     2209.61     18.17 o
   2   2   1     3195.50     3112.45     28.38 o
   3   2   1     9043.95     8854.34     65.28 o
   4   2   1       38.28       43.19      4.82 o
   5   2   1        2.95        1.65      4.32 o
   6   2   1       36.04       26.61      5.18 o
   7   2   1       49.39       63.58      6.31 o
   8   2   1      391.10      394.32      9.76 o
   9   2   1      784.75      762.88     14.40 o
  10   2   1     2063.58     1945.08     25.50 o
  11   2   1     1985.73     1919.06     25.80 o
  12   2   1       76.12      109.66     11.97 o
  13   2   1      600.78      552.30     16.38 o
  14   2   1       71.79       91.76     12.63 o
  15   2   1      447.75      432.64     18.26 o
  16   2   1        5.49        8.39     13.02 o
  17   2   1        2.32       -6.20     13.06 o
   1   3   1      133.88      129.17      5.97 o
   2   3   1     3768.83     3991.54     31.75 o
   3   3   1      632.80      653.28     11.12 o
   4   3   1       69.47       67.38      5.82 o
   5   3   1     1440.61     1436.55     17.75 o
   6   3   1     1557.94     1525.30     17.86 o
   7   3   1      855.10      857.50     13.70 o
   8   3   1      367.44      380.40     10.51 o
   9   3   1      202.97      171.67      9.77 o
  10   3   1     1075.07     1004.55     17.76 o
  11   3   1     2121.52     2013.89     31.41 o
  12   3   1        7.77       10.13     11.70 o
  13   3   1     1006.19      965.24     24.25 o
  14   3   1      262.65      277.59     17.82 o
  15   3   1      369.09      338.20     18.00 o
  16   3   1        6.84       20.16     13.77 o
  17   3   1       47.23       43.87     15.08 o
   0   4   1      346.59      292.55     11.05 o
   1   4   1     5914.30     6318.40     48.93 o
   2   4   1     1098.39     1293.87     17.29 o
   3   4   1     2787.25     2771.41     25.01 o
   4   4   1       35.77       15.07      6.48 o
   5   4   1      652.46      679.38     14.19 o
   6   4   1      133.75      123.39      7.20 o
   7   4   1        0.05       -4.53      7.23 o
   8   4   1        6.53       -9.30      7.68 o
   9   4   1        0.19       -3.23     10.05 o
  10   4   1        0.01       -5.45     10.91 o
  11   4   1      514.33      501.65     19.75 o
  12   4   1      192.56      189.50     15.32 o
  13   4   1       28.59       42.32     13.10 o
  14   4   1      107.96      102.54     14.81 o
  15   4   1       95.23      113.25     15.45 o
  16   4   1       66.43       71.05     15.07 o
   1   5   1     1108.46     1150.77     16.85 o
   2   5   1       45.44       22.70      6.60 o
   3   5   1     7977.79     8265.31    106.72 o
   4   5   1      680.28      695.66     15.01 o
   5   5   1      154.89      168.44      9.49 o
   6   5   1       98.70       84.17      8.97 o
   7   5   1       61.07       51.76      9.41 o
   8   5   1        0.14       -4.74     10.26 o
   9   5   1      572.75      545.12     20.15 o
  10   5   1      759.58      770.62     23.44 o
  11   5   1     1356.72     1329.21     32.31 o
  12   5   1      284.87      296.91     18.44 o
  13   5   1        0.07       -1.79     14.90 o
  14   5   1      147.07      158.29     20.94 o
  15   5   1      161.94      194.50     21.64 o
   0   6   1        0.40      -14.69      9.79 o
   1   6   1      655.98      728.45     13.39 o
   2   6   1       25.89       10.15      8.13 o
   3   6   1     1089.18     1216.59     18.85 o
   4   6   1       60.26       67.70      9.21 o
   5   6   1       48.24       46.50      9.14 o
   6   6   1       15.79        8.82      9.35 o
   7   6   1       44.51       52.43     10.48 o
   8   6   1      259.09      263.26     20.82 o
   9   6   1      662.84      646.44     20.20 o
  10   6   1     1578.09     1641.80     31.23 o
  11   6   1      240.86      253.59     21.64 o
  12   6   1       35.22       51.06     18.69 o
  13   6   1       94.95       83.59     20.96 o
  14   6   1       82.35      101.23     21.19 o
  15   6   1      409.57      495.87     33.63 o
   1   7   1      380.84      401.69     14.00 o
   2   7   1      283.75      255.37     11.97 o
   3   7   1        8.82        8.75     10.18 o
   4   7   1      115.08       87.92     11.60 o
   5   7   1      251.49      259.47     13.52 o
   6   7   1      101.99      115.92     12.92 o
   7   7   1      110.54      118.36     12.98 o
   8   7   1        4.72       -9.46     13.85 o
   9   7   1       34.78       27.28     15.09 o
  10   7   1     1148.38     1215.92     31.64 o
  11   7   1       73.10       61.67     16.71 o
  12   7   1        2.38        9.01     19.64 o
  13   7   1       30.56       41.96     25.24 o
   0   8   1      337.16      343.42     25.32 o
   1   8   1     1864.98     1931.99     32.04 o
   2   8   1     1751.83     1853.59     31.61 o
   3   8   1      328.56      352.68     20.10 o
   4   8   1       99.21      113.73     14.14 o
   5   8   1        8.08      -14.29     12.11 o
   6   8   1        2.44       -0.82     13.31 o
   7   8   1      233.90      249.92     16.78 o
   8   8   1      572.15      600.67     26.16 o
   9   8   1      581.53      616.48     27.45 o
  10   8   1      285.30      301.75     23.55 o
  11   8   1      501.41      551.98     27.83 o
  12   8   1        2.41       41.96     22.03 o
   1   9   1      311.38      317.44     20.80 o
   2   9   1      634.62      639.90     24.70 o
   3   9   1        4.32      -13.53     15.07 o
   4   9   1      133.99      130.34     17.10 o
   5   9   1       70.66       56.81     17.75 o
   6   9   1      237.86      289.80     23.67 o
   7   9   1     1043.52     1208.04     41.70 o
   8   9   1       48.16       62.23     20.86 o
   9   9   1       17.19       43.28     19.91 o
  10   9   1      126.24      137.21     22.12 o
   0  10   1       13.37       14.10     25.91 o
   1  10   1       52.03       58.52     21.15 o
   2  10   1      515.39      538.78     28.78 o
   3  10   1       24.52       10.71     20.42 o
   4  10   1       64.71       86.89     20.98 o
   5  10   1        3.00       -1.89     18.31 o
   6  10   1       34.47       27.27     21.63 o
   7  10   1       83.67      113.09     29.16 o
   8  10   1      103.38       96.55     38.19 o
   1  11   1      228.46      255.21     28.04 o
   2  11   1      317.49      310.90     29.02 o
   3  11   1        8.46        1.89     22.08 o
   4  11   1       16.89       -9.30     21.02 o
   0   0   2     4927.66     4931.97     59.80 o
   1   0   2      185.07      160.72      4.23 o
   2   0   2      981.42      964.95     18.04 o
   3   0   2      996.97      943.96     16.18 o
   4   0   2        8.80       10.32      6.20 o
   5   0   2     1024.90      896.83     18.16 o
   6   0   2     4509.62     4670.64     51.37 o
   7   0   2    13295.19    13756.60    126.72 o
   8   0   2      580.53      556.51     18.87 o
   9   0   2       80.84       82.72     10.21 o
  10   0   2       68.09       52.12     13.18 o
  11   0   2     1028.96      943.55     27.57 o
  12   0   2      190.11      194.43     18.60 o
  13   0   2     1351.76     1334.79     34.26 o
  14   0   2      223.19      266.75     20.49 o
  15   0   2       63.68       48.51     17.85 o
  16   0   2       96.00      112.05     19.60 o
  17   0   2       95.30      191.13     24.95 o
   1   1   2     1558.13     1351.74     10.49 o
   2   1   2     2656.80     2567.36     30.07 o
   3   1   2      202.34      213.41      6.38 o
   4   1   2        6.74        6.47      3.35 o
   5   1   2     1959.07     1864.37     17.85 o
   6   1   2     2033.46     2025.83     17.93 o
   7   1   2     1539.17     1637.31     15.86 o
   8   1   2     1492.26     1503.72     16.40 o
   9   1   2      765.20      753.36     16.12 o
  10   1   2      129.14      147.78     10.63 o
  11   1   2      462.45      488.87     15.12 o
  12   1   2      484.70      452.59     16.00 o
  13   1   2      263.80      238.80     14.13 o
  14   1   2      174.30      204.68     14.25 o
  15   1   2      186.43      185.82     15.11 o
  16   1   2        3.57       10.60     12.39 o
  17   1   2      180.39      205.58     17.45 o
   0   2   2    15845.00    15559.96    123.69 o
   1   2   2     9959.37    10368.33     61.32 o
   2   2   2     5179.60     5020.27     36.02 o
   3   2   2       14.02       42.16      4.42 o
   4   2   2      585.70      573.10      9.29 o
   5   2   2     1830.99     1864.76     17.59 o
   6   2   2        2.73       10.74      4.87 o
   7   2   2     2416.18     2583.02     24.22 o
   8   2   2     1267.98     1197.55     15.80 o
   9   2   2      192.70      230.97      9.99 o
  10   2   2      191.67      191.71     10.44 o
  11   2   2      634.75      547.78     15.70 o
  12   2   2       13.62       -3.67     10.02 o
  13   2   2      988.57      906.58     20.63 o
  14   2   2      174.36      182.53     15.82 o
  15   2   2       47.66       52.10     12.65 o
  16   2   2      113.42      130.19     14.86 o
  17   2   2       14.15        5.88     13.25 o
   1   3   2        6.84        5.06      4.61 o
   2   3   2      746.13      693.08     11.03 o
   3   3   2     1292.07     1351.60     19.93 o
   4   3   2      320.21      283.26      7.74 o
   5   3   2      887.16      941.24     12.76 o
   6   3   2       39.80       27.93      4.71 o
   7   3   2      269.51      286.35      8.92 o
   8   3   2        1.95       -2.79      6.63 o
   9   3   2       67.74       82.71      8.92 o
  10   3   2       13.28       -0.44      8.50 o
  11   3   2      145.16      136.45     12.65 o
  12   3   2        0.23       20.98     11.37 o
  13   3   2      514.13      511.92     18.24 o
  14   3   2       44.11       36.66     12.12 o
  15   3   2        4.43        5.15     12.67 o
  16   3   2        0.33        2.41     12.90 o
   0   4   2       38.27       13.18      7.76 o
   1   4   2      119.28      119.98      6.23 o
   2   4   2      366.90      439.62      9.35 o
   3   4   2      534.41      583.44     10.63 o
   4   4   2     3541.44     3782.70     38.64 o
   5   4   2     5065.14     5423.28     61.44 o
   6   4   2      488.63      547.06     12.05 o
   7   4   2       33.58       42.81      7.57 o
   8   4   2      275.30      250.32     12.27 o
   9   4   2        1.31        0.52      8.86 o
  10   4   2      988.04      956.17     21.18 o
  11   4   2        2.57       17.11     12.29 o
  12   4   2       23.40       22.70     12.38 o
  13   4   2      517.30      508.29     19.90 o
  14   4   2       10.97        0.14     12.84 o
  15   4   2        6.50       22.37     14.69 o
  16   4   2        4.16       11.28     16.08 o
   1   5   2     2610.52     2709.19     23.92 o
   2   5   2        2.54        7.27      5.75 o
   3   5   2      465.58      492.01     11.01 o
   4   5   2       33.18       26.58      7.35 o
   5   5   2       27.20       18.11      7.70 o
   6   5   2        7.14        4.65      8.19 o
   7   5   2        5.57        2.25      8.86 o
   8   5   2      153.11      126.87     11.62 o
   9   5   2      150.65      156.80     13.38 o
  10   5   2      359.16      371.38     16.54 o
  11   5   2      617.68      624.05     22.80 o
  12   5   2      154.26      182.92     18.28 o
  13   5   2      100.30      115.76     19.68 o
  14   5   2        0.35      -15.97     17.20 o
  15   5   2        2.01        7.11     18.39 o
   0   6   2      310.15      286.01     14.00 o
   1   6   2     2262.58     2449.05     25.61 o
   2   6   2        1.95        3.07      7.96 o
   3   6   2      508.02      552.09     13.27 o
   4   6   2        4.12        6.03      8.31 o
   5   6   2        0.26       -5.85      8.62 o
   6   6   2      202.73      204.68     12.50 o
   7   6   2      211.14      238.97     13.51 o
   8   6   2      107.99       96.02     13.83 o
   9   6   2      242.10      231.34     18.27 o
  10   6   2      203.24      206.55     17.24 o
  11   6   2      250.47      210.71     18.39 o
  12   6   2       43.65       60.34     17.32 o
  13   6   2      213.49      199.57     21.00 o
  14   6   2        5.06       -1.78     19.17 o
   1   7   2       74.92       74.47     11.60 o
   2   7   2      184.00      195.43     12.32 o
   3   7   2       88.32       74.50     11.34 o
   4   7   2      169.19      184.13     12.50 o
   5   7   2       70.83       90.59     11.85 o
   6   7   2        9.10        5.24     12.28 o
   7   7   2        0.21      -10.29     11.96 o
   8   7   2      218.87      265.22     21.16 o
   9   7   2      446.56      441.53     21.06 o
  10   7   2        3.63       15.31     15.34 o
  11   7   2        0.00       13.73     15.62 o
  12   7   2       18.83       34.39     18.12 o
  13   7   2        8.85       18.42     20.74 o
   0   8   2      201.42      216.73     24.73 o
   1   8   2       12.25        0.20     13.43 o
   2   8   2     1710.00     1748.31     32.00 o
   3   8   2      146.79      150.42     16.40 o
   4   8   2       21.96       18.65     12.51 o
   5   8   2      117.11       84.29     13.82 o
   6   8   2        6.10        9.22     13.72 o
   7   8   2        0.07        7.74     14.04 o
   8   8   2       78.51       66.29     16.74 o
   9   8   2        0.43        1.26     15.51 o
  10   8   2       60.21       67.96     19.30 o
  11   8   2      114.18       94.91     21.17 o
  12   8   2      163.18      220.67     26.88 o
   1   9   2     1052.40     1115.02     30.02 o
   2   9   2      366.18      357.72     25.61 o
   3   9   2       13.61        6.01     15.02 o
   4   9   2        8.97       28.01     17.17 o
   5   9   2      199.68      192.16     18.38 o
   6   9   2        9.84       -2.26     15.51 o
   7   9   2       10.85       -2.01     17.81 o
   8   9   2      239.68      246.25     24.33 o
   9   9   2      108.38      125.22     22.86 o
  10   9   2      141.15      200.16     24.44 o
   0  10   2       26.01       -4.17     25.98 o
   1  10   2        2.20       -6.86     18.09 o
   2  10   2       17.53        3.16     18.27 o
   3  10   2      117.55      110.84     22.34 o
   4  10   2       61.32       70.17     20.97 o
   5  10   2      252.10      273.77     24.78 o
   6  10   2      179.21      180.66     27.13 o
   7  10   2       65.67       57.97     27.44 o
   8  10   2       16.17      -21.92     26.70 o
   1  11   2        0.73       -2.52     22.22 o
   2  11   2       85.35       96.47     23.91 o
   3  11   2      109.95      121.31     23.67 o
   4  11   2       25.66       46.07     20.90 o
   1   1   3      801.90      814.20      8.63 o
   2   1   3     4058.48     3778.55     41.57 o
   3   1   3        1.03       -6.15      4.10 o
   4   1   3      231.57      246.60      6.73 o
   5   1   3     1592.54     1619.97     15.26 o
   6   1   3     4558.92     5042.57     44.04 o
   7   1   3       66.06       59.64      4.96 o
   8   1   3     1982.27     2070.66     18.65 o
   9   1   3       23.50       16.24      6.70 o
  10   1   3       76.69       65.08     10.13 o
  11   1   3      123.16      100.65     11.56 o
  12   1   3     2096.32     1950.36     29.46 o
  13   1   3       89.34       83.28     12.08 o
  14   1   3        1.91        9.91     10.91 o
  15   1   3       54.80       60.82     12.52 o
  16   1   3        0.05      -16.59     12.22 o
  17   1   3        1.38       32.31     14.84 o
   0   2   3    38174.95    37918.52    294.07 o
   1   2   3     2352.60     2313.66     17.03 o
   2   2   3     7261.52     7038.72     45.31 o
   3   2   3     6902.67     6915.82     47.76 o
   4   2   3       24.39       11.79      3.86 o
   5   2   3      454.76      434.85      8.43 o
   6   2   3     1129.80     1125.24     14.78 o
   7   2   3      349.56      327.96      8.80 o
   8   2   3       87.37       83.29      6.54 o
   9   2   3      241.69      231.53      9.73 o
  10   2   3      359.67      327.22     12.04 o
  11   2   3        1.75      -12.59      8.76 o
  12   2   3      426.19      482.74     16.76 o
  13   2   3       19.69        5.67      9.47 o
  14   2   3      165.37      133.93     12.84 o
  15   2   3       86.27       61.85     13.24 o
  16   2   3       74.54       87.37     17.07 o
  17   2   3        0.74        6.97     13.25 o
   1   3   3     1699.35     1692.66     14.78 o
   2   3   3     2245.46     2310.81     18.10 o
   3   3   3     3898.62     3893.17     29.73 o
   4   3   3     1979.29     1999.29     20.79 o
   5   3   3     2015.66     1921.34     18.33 o
   6   3   3     1207.26     1313.30     16.23 o
   7   3   3     1363.28     1404.66     21.29 o
   8   3   3      118.50      143.23      8.26 o
   9   3   3      398.80      435.03     13.24 o
  10   3   3        2.43      -13.87      9.25 o
  11   3   3      113.70      107.92     12.50 o
  12   3   3      387.31      342.75     16.44 o
  13   3   3       34.41       25.43     11.99 o
  14   3   3     1331.35     1331.03     28.53 o
  15   3   3      198.71      200.65     15.99 o
  16   3   3        9.47        6.59     13.45 o
   0   4   3     3084.93     3271.46     36.51 o
   1   4   3      309.64      306.09      8.57 o
   2   4   3     1544.17     1589.03     16.66 o
   3   4   3      555.01      615.98     11.44 o
   4   4   3     2524.35     2513.19     30.47 o
   5   4   3       16.75       22.88      6.25 o
   6   4   3       22.89       46.71      6.57 o
   7   4   3      113.81      126.73      8.56 o
   8   4   3      348.04      375.62     12.81 o
   9   4   3      888.62      936.53     20.49 o
  10   4   3      121.49       92.11     11.90 o
  11   4   3       71.05       68.87     13.29 o
  12   4   3      364.57      343.47     17.11 o
  13   4   3      256.76      261.98     16.62 o
  14   4   3       73.10      104.11     18.17 o
  15   4   3      116.02      167.18     20.20 o
  16   4   3        1.30       -9.83     23.01 o
   1   5   3       58.28       39.56      6.49 o
   2   5   3     2916.36     3010.76     29.82 o
   3   5   3      360.13      456.74     10.63 o
   4   5   3        4.90       -5.68      6.40 o
   5   5   3      613.43      681.01     17.90 o
   6   5   3       47.03       41.88      8.98 o
   7   5   3        7.04        2.24      8.86 o
   8   5   3     1002.74     1022.96     22.59 o
   9   5   3      468.17      439.45     18.25 o
  10   5   3       16.16       15.61     12.01 o
  11   5   3      145.70      138.90     14.22 o
  12   5   3     1686.39     1622.82     44.74 o
  13   5   3        5.53        1.64     15.37 o
  14   5   3       24.51       10.40     15.80 o
  15   5   3      126.05      189.10     21.59 o
   0   6   3        3.82        9.42     10.30 o
   1   6   3      276.93      285.95     11.28 o
   2   6   3     1759.71     1859.93     29.69 o
   3   6   3      238.30      238.32     11.41 o
   4   6   3       16.30       15.27      9.25 o
   5   6   3       66.44       69.59     10.50 o
   6   6   3      146.30      147.49     12.15 o
   7   6   3       19.74       11.21     11.40 o
   8   6   3      586.08      544.05     22.26 o
   9   6   3     1649.03     1488.34     31.97 o
  10   6   3     1744.03     1683.71     34.10 o
  11   6   3      666.23      628.97     26.98 o
  12   6   3       37.94       35.94     16.43 o
  13   6   3        7.38      -10.18     16.36 o
  14   6   3        0.08       -6.22     17.14 o
   1   7   3       35.20       14.56     11.67 o
   2   7   3      195.42      219.38     12.63 o
   3   7   3      177.25      222.43     14.96 o
   4   7   3      329.85      335.48     15.05 o
   5   7   3        3.50      -14.52     11.43 o
   6   7   3      202.85      225.79     15.34 o
   7   7   3        1.59      -13.11     11.97 o
   8   7   3        5.97      -18.48     12.32 o
   9   7   3       47.01       60.24     14.75 o
  10   7   3      673.68      658.30     26.33 o
  11   7   3      957.06      972.92     30.90 o
  12   7   3       29.17       11.75     17.80 o
  13   7   3        0.53       16.85     19.59 o
   0   8   3     3680.94     3807.35     70.10 o
   1   8   3       48.47       77.22     15.08 o
   2   8   3       60.93       48.55     14.86 o
   3   8   3       89.30      111.18     14.57 o
   4   8   3      214.57      242.06     16.26 o
   5   8   3      381.42      382.49     16.79 o
   6   8   3       69.76       45.75     13.42 o
   7   8   3       10.46       23.37     14.22 o
   8   8   3      139.38      119.42     19.28 o
   9   8   3      464.04      477.96     24.93 o
  10   8   3       98.61       76.16     17.86 o
  11   8   3      423.30      451.81     24.74 o
  12   8   3        2.61       29.44     22.46 o
   1   9   3     1407.43     1474.86     42.25 o
   2   9   3      209.29      223.37     19.30 o
   3   9   3      227.02      232.69     19.32 o
   4   9   3      707.16      710.45     26.00 o
   5   9   3       44.97       16.46     15.68 o
   6   9   3      121.43      116.37     18.00 o
   7   9   3        3.18       25.23     16.70 o
   8   9   3       30.15       33.76     18.19 o
   9   9   3       25.95       19.75     19.57 o
  10   9   3       63.99       33.59     20.86 o
   0  10   3       36.32        8.67     29.34 o
   1  10   3      979.66     1054.80     33.33 o
   2  10   3      177.93      155.59     21.47 o
   3  10   3      726.37      789.59     30.45 o
   4  10   3       18.43      -17.94     17.46 o
   5  10   3        7.38       10.19     19.09 o
   6  10   3        7.73       -8.64     21.36 o
   7  10   3       30.64       28.18     27.64 o
   8  10   3        1.46       10.34     26.42 o
   1  11   3       63.05       47.95     22.24 o
   2  11   3        4.43       -7.39     20.93 o
   3  11   3       64.10       19.26     22.17 o
   4  11   3        3.57        1.51     20.58 o
   0   0   4    47993.65    48639.61    557.20 o
   1   0   4    55108.39    54945.17    424.60 o
   2   0   4     1789.49     1669.26     27.46 o
   3   0   4     2406.35     2286.09     54.66 o
   4   0   4      761.28      709.16     14.13 o
   5   0   4       36.31       20.28      5.98 o
   6   0   4     3871.42     4008.83     51.94 o
   7   0   4       50.65       56.84      7.16 o
   8   0   4     8309.84     8191.49     78.89 o
   9   0   4      320.99      318.94     16.38 o
  10   0   4       70.81       44.42     16.19 o
  11   0   4     1133.62     1105.30     32.01 o
  12   0   4      718.30      734.52     28.29 o
  13   0   4      147.83      101.28     18.66 o
  14   0   4      227.98      202.31     21.27 o
  15   0   4       36.63       20.04     17.96 o
  16   0   4       25.33       53.18     20.14 o
  17   0   4        0.78       22.75     20.27 o
   1   1   4     6151.99     5920.90     37.70 o
   2   1   4       72.85       35.08      5.21 o
   3   1   4     2898.69     2809.00     33.39 o
   4   1   4     7340.12     7148.13     83.72 o
   5   1   4      547.94      575.19      9.61 o
   6   1   4      522.59      556.88      9.29 o
   7   1   4     2073.42     2082.84     24.93 o
   8   1   4     1160.52     1192.63     14.82 o
   9   1   4       70.86       66.76      7.85 o
  10   1   4      330.06      347.61     12.94 o
  11   1   4       13.69       11.99     10.70 o
  12   1   4     1104.41     1053.54     23.00 o
  13   1   4      110.97      100.44     12.68 o
  14   1   4       11.61        2.07     11.29 o
  15   1   4      241.80      227.67     15.48 o
  16   1   4       43.00       68.76     14.59 o
  17   1   4       10.81       21.49     14.91 o
   0   2   4    13403.62    13419.10    114.23 o
   1   2   4     6165.54     6106.48     39.78 o
   2   2   4      209.09      232.81      6.18 o
   3   2   4     1644.62     1630.46     19.37 o
   4   2   4     1953.12     1977.79     21.08 o
   5   2   4      199.04      245.76      6.59 o
   6   2   4       98.77       83.47      6.28 o
   7   2   4      133.11      155.85      6.32 o
   8   2   4      258.05      244.01      9.68 o
   9   2   4     1032.62      979.57     18.10 o
  10   2   4      252.93      287.70     12.60 o
  11   2   4      563.19      558.89     16.76 o
  12   2   4     1713.70     1606.23     31.88 o
  13   2   4      858.35      910.68     20.59 o
  14   2   4       18.54       16.06     11.59 o
  15   2   4      179.52      172.47     15.02 o
  16   2   4        2.62        2.27     13.35 o
  17   2   4        0.07       26.60     14.89 o
   1   3   4     1509.56     1376.16     14.28 o
   2   3   4      141.22      113.55      5.05 o
   3   3   4     2070.47     2173.12     17.21 o
   4   3   4     1746.46     1917.13     16.91 o
   5   3   4        0.10       -7.14      4.76 o
   6   3   4       32.17       32.71      5.11 o
   7   3   4      254.42      266.12      8.32 o
   8   3   4       55.65       56.15      7.55 o
   9   3   4       70.31       64.11      9.03 o
  10   3   4      651.28      612.64     16.16 o
  11   3   4     1614.52     1585.97     35.94 o
  12   3   4      483.91      492.59     18.27 o
  13   3   4      694.70      630.35     20.32 o
  14   3   4      180.18      188.99     17.24 o
  15   3   4        3.31       -7.47     13.46 o
  16   3   4        0.02       12.93     15.33 o
   0   4   4      383.29      439.89     12.71 o
   1   4   4        5.30        4.71      5.07 o
   2   4   4     1983.26     2081.64     19.68 o
   3   4   4     1238.32     1257.19     15.75 o
   4   4   4        7.59        9.33      5.24 o
   5   4   4      508.46      472.10     10.15 o
   6   4   4        1.75       15.64      5.95 o
   7   4   4       16.05        8.93      7.01 o
   8   4   4      716.93      731.36     15.25 o
   9   4   4        0.33       -4.13      9.18 o
  10   4   4      832.73      836.71     18.44 o
  11   4   4     2077.68     1965.05     37.62 o
  12   4   4      591.46      635.66     24.34 o
  13   4   4       89.93       87.06     16.04 o
  14   4   4      102.13       96.44     18.93 o
  15   4   4       68.38       83.08     19.70 o
  16   4   4      141.78      164.33     20.26 o
   1   5   4      173.30      168.22      7.58 o
   2   5   4     2576.81     2506.14     22.95 o
   3   5   4       10.73       21.53      6.41 o
   4   5   4     1694.60     1684.83     20.37 o
   5   5   4      124.75      147.50      9.49 o
   6   5   4       17.94        1.18      9.15 o
   7   5   4        3.43        3.83      9.70 o
   8   5   4      103.74       99.16     14.15 o
   9   5   4       30.17        7.52     13.04 o
  10   5   4      127.12      137.67     17.56 o
  11   5   4      215.04      231.22     18.79 o
  12   5   4        3.13       11.79     14.80 o
  13   5   4       53.70       56.44     19.81 o
  14   5   4      299.91      313.93     22.13 o
  15   5   4       56.86       53.28     17.24 o
   0   6   4      268.49      241.47     15.10 o
   1   6   4      154.85      189.24     10.15 o
   2   6   4      796.11      853.77     16.31 o
   3   6   4      712.33      718.21     15.80 o
   4   6   4        4.60      -14.38      9.58 o
   5   6   4        0.23        2.94     13.87 o
   6   6   4       54.19       67.10     12.15 o
   7   6   4      100.21       91.67     13.44 o
   8   6   4      289.60      290.88     17.21 o
   9   6   4      381.37      368.71     19.15 o
  10   6   4     1128.04     1082.64     28.26 o
  11   6   4     1225.04     1212.14     32.14 o
  12   6   4      188.93      231.54     21.42 o
  13   6   4        0.27       -0.44     16.60 o
  14   6   4        4.07       43.40     18.48 o
   1   7   4       54.05       64.83     13.08 o
   2   7   4     3807.92     3758.27     59.48 o
   3   7   4      205.12      186.82     14.03 o
   4   7   4        6.71       16.36     11.97 o
   5   7   4        3.03       -8.74     11.74 o
   6   7   4       58.92       46.32     13.35 o
   7   7   4      191.73      160.12     15.39 o
   8   7   4       34.42       28.94     13.96 o
   9   7   4        8.31       -8.67     13.12 o
  10   7   4      242.45      244.10     18.39 o
  11   7   4      515.64      512.75     24.30 o
  12   7   4       44.72       55.07     18.59 o
  13   7   4       36.10       57.58     20.54 o
   0   8   4        1.66        1.35     20.70 o
   1   8   4      662.05      705.02     23.18 o
   2   8   4       85.32       95.79     15.53 o
   3   8   4      122.02      108.03     14.27 o
   4   8   4       19.16       30.08     12.47 o
   5   8   4       45.75       44.54     13.06 o
   6   8   4      401.69      408.22     24.68 o
   7   8   4       23.62       46.84     14.26 o
   8   8   4       24.88       23.99     15.21 o
   9   8   4      784.81      749.12     28.21 o
  10   8   4       43.08       81.87     18.28 o
  11   8   4       26.92       70.59     18.32 o
  12   8   4        4.13       50.50     19.05 o
   1   9   4     1553.52     1674.61     41.60 o
   2   9   4      369.62      387.84     21.22 o
   3   9   4      270.65      256.98     18.86 o
   4   9   4       53.62       41.71     16.55 o
   5   9   4        4.57       -4.85     15.96 o
   6   9   4       45.50       40.05     17.71 o
   7   9   4      126.45      129.90     18.87 o
   8   9   4       94.21       94.17     19.74 o
   9   9   4      147.67      159.17     21.21 o
  10   9   4        6.62       52.97     25.47 o
   0  10   4      748.12      770.40     42.95 o
   1  10   4      564.63      555.33     27.65 o
   2  10   4      162.48      156.39     21.27 o
   3  10   4      168.68      164.18     20.56 o
   4  10   4       38.37       31.91     17.59 o
   5  10   4       15.09        6.33     17.11 o
   6  10   4       21.61       47.20     21.70 o
   7  10   4        3.95      -17.77     25.45 o
   1  11   4        6.67      -27.66     18.44 o
   2  11   4      110.64      108.79     21.22 o
   3  11   4        0.25       14.56     21.69 o
   1   1   5    52041.26    52113.35    278.11 o
   2   1   5       39.98       53.35      4.38 o
   3   1   5       23.95       23.48      4.37 o
   4   1   5      758.95      721.69     11.30 o
   5   1   5      266.71      254.28      6.71 o
   6   1   5     1635.95     1664.30     18.12 o
   7   1   5      398.17      451.37      8.61 o
   8   1   5     2515.93     2573.74     29.47 o
   9   1   5      730.08      687.66     13.91 o
  10   1   5       56.05       46.33      9.90 o
  11   1   5        9.10        9.39     10.85 o
  12   1   5      517.20      509.44     20.47 o
  13   1   5     3021.23     2894.72     38.36 o
  14   1   5       55.42       18.32     12.28 o
  15   1   5        0.83       22.64     12.41 o
  16   1   5        0.05        7.86     13.28 o
  17   1   5       96.83      142.92     17.25 o
   0   2   5     1020.47     1063.76     17.76 o
   1   2   5    14471.89    14294.26     95.73 o
   2   2   5        3.40       -1.78      4.17 o
   3   2   5      881.48      858.63     14.52 o
   4   2   5      270.85      304.72      7.55 o
   5   2   5      194.16      157.92      6.64 o
   6   2   5      317.33      300.49      8.82 o
   7   2   5      104.78      151.40      6.98 o
   8   2   5      627.93      608.44     11.37 o
   9   2   5       17.00       24.26      7.06 o
  10   2   5      740.22      719.58     16.49 o
  11   2   5     2231.71     2170.01     30.18 o
  12   2   5     1066.79     1005.99     21.76 o
  13   2   5      303.66      382.72     17.08 o
  14   2   5      113.85       93.93     14.16 o
  15   2   5       10.78       15.60     15.99 o
  16   2   5        4.90        8.20     14.41 o
   1   3   5     2120.06     2020.17     18.89 o
   2   3   5      298.27      335.95      8.06 o
   3   3   5     2630.11     2728.02     21.17 o
   4   3   5     2147.58     2223.83     19.86 o
   5   3   5       90.39      117.53      6.11 o
   6   3   5     1269.74     1196.65     14.69 o
   7   3   5       19.94       17.46      6.02 o
   8   3   5      821.81      836.21     14.38 o
   9   3   5      213.11      238.17      9.43 o
  10   3   5      101.16      111.52     11.42 o
  11   3   5      762.57      758.12     19.54 o
  12   3   5        9.28       32.04     11.91 o
  13   3   5      784.99      763.06     22.98 o
  14   3   5       84.56       45.08     15.74 o
  15   3   5      135.97      156.13     18.46 o
  16   3   5      171.17      195.25     19.65 o
   0   4   5     4407.67     4453.81     44.44 o
   1   4   5     2646.26     2722.26     23.00 o
   2   4   5       28.13       27.83      5.83 o
   3   4   5       51.59       47.33      5.69 o
   4   4   5     2808.45     2895.39     23.55 o
   5   4   5      188.22      171.98      6.99 o
   6   4   5       85.19       99.42      7.01 o
   7   4   5      801.41      752.18     13.61 o
   8   4   5        0.30       -9.23      6.76 o
   9   4   5      413.77      393.35     14.80 o
  10   4   5     2517.81     2364.69     39.91 o
  11   4   5     2148.36     2045.49     34.75 o
  12   4   5        2.51        3.58     12.90 o
  13   4   5        0.30        3.52     13.97 o
  14   4   5      112.21      124.40     16.89 o
  15   4   5       48.29       36.99     16.54 o
  16   4   5        1.78       15.23     17.72 o
   1   5   5      433.30      447.56     10.82 o
   2   5   5     2975.30     2994.34     25.99 o
   3   5   5      159.06      156.88      7.58 o
   4   5   5       14.36       12.46      7.49 o
   5   5   5      116.54      148.55     10.14 o
   6   5   5       99.18      105.14     11.69 o
   7   5   5        0.82       -7.36     10.10 o
   8   5   5       81.72       66.99     12.59 o
   9   5   5     1045.66     1023.14     28.01 o
  10   5   5       87.83       77.46     13.99 o
  11   5   5      801.61      812.59     24.72 o
  12   5   5       50.82       54.44     19.43 o
  13   5   5        1.05       -4.82     15.31 o
  14   5   5        6.11      -12.71     19.48 o
  15   5   5       19.06       30.98     17.47 o
   0   6   5      100.69      130.95     13.85 o
   1   6   5      797.82      892.85     17.51 o
   2   6   5      540.18      518.21     14.33 o
   3   6   5      220.02      240.99     12.46 o
   4   6   5     2010.83     1932.67     27.72 o
   5   6   5      116.03       79.55     11.52 o
   6   6   5        1.68       -3.72     11.62 o
   7   6   5       49.99       41.44     13.26 o
   8   6   5        0.00       -7.35     14.65 o
   9   6   5      630.90      631.34     22.55 o
  10   6   5      133.38      146.15     16.94 o
  11   6   5      595.36      602.33     25.19 o
  12   6   5      201.18      215.23     21.54 o
  13   6   5        1.81       24.95     17.57 o
  14   6   5       80.40       90.80     20.10 o
   1   7   5        0.47       -5.48     14.05 o
   2   7   5      835.73      841.53     20.41 o
   3   7   5      168.84      165.02     13.73 o
   4   7   5      170.09      162.00     15.93 o
   5   7   5       13.52        3.94     12.41 o
   6   7   5       10.82       25.60     12.56 o
   7   7   5       31.45       12.01     17.26 o
   8   7   5      215.10      209.37     15.86 o
   9   7   5      424.27      426.90     20.32 o
  10   7   5      113.67       89.92     21.19 o
  11   7   5        1.88        0.27     15.92 o
  12   7   5      251.97      272.27     21.67 o
  13   7   5      107.07      123.50     21.03 o
   0   8   5     1061.85     1151.61     40.50 o
   1   8   5       98.55       93.52     16.18 o
   2   8   5      564.32      557.91     25.51 o
   3   8   5      856.43      840.29     23.47 o
   4   8   5      121.01      100.29     14.97 o
   5   8   5      165.10      186.14     14.57 o
   6   8   5      158.92      189.23     16.00 o
   7   8   5      306.96      292.00     18.52 o
   8   8   5      328.40      352.51     20.97 o
   9   8   5      209.75      209.88     19.39 o
  10   8   5      278.00      251.10     22.38 o
  11   8   5      301.76      321.53     24.02 o
  12   8   5        1.78       -4.49     19.13 o
   1   9   5      334.13      372.70     20.28 o
   2   9   5       13.11       -5.53     14.82 o
   3   9   5      295.00      278.21     19.27 o
   4   9   5        9.44      -18.07     14.35 o
   5   9   5      109.46       83.45     16.21 o
   6   9   5        0.35       12.28     17.23 o
   7   9   5       40.74       25.66     18.48 o
   8   9   5      103.66      116.15     20.90 o
   9   9   5       53.86       22.82     19.71 o
  10   9   5       34.05       50.05     19.61 o
   0  10   5        7.05      -13.63     25.50 o
   1  10   5        7.31       10.42     17.78 o
   2  10   5        0.37      -17.23     16.75 o
   3  10   5      104.79      116.91     19.20 o
   4  10   5        1.23       -5.12     16.90 o
   5  10   5      186.36      218.54     25.68 o
   6  10   5       15.18       32.06     21.69 o
   7  10   5      122.28      157.45     27.12 o
   1  11   5        0.85      -20.47     19.55 o
   2  11   5       78.76       47.92     21.19 o
   0   0   6     7989.75     7552.22     96.64 o
   1   0   6     7239.11     7294.64     63.59 o
   2   0   6     7312.56     7225.11     91.89 o
   3   0   6      125.95      124.69      9.52 o
   4   0   6     1580.75     1536.66     24.40 o
   5   0   6     2696.07     2820.35     38.15 o
   6   0   6     6538.02     7087.13    119.18 o
   7   0   6      211.67      230.19     11.29 o
   8   0   6     3330.10     3325.66     56.60 o
   9   0   6      556.05      582.20     19.43 o
  10   0   6      188.98      198.33     17.02 o
  11   0   6      504.47      497.63     26.32 o
  12   0   6        7.65      -14.88     16.66 o
  13   0   6       46.74       99.63     18.54 o
  14   0   6       49.17       19.87     17.48 o
  15   0   6        8.55      -20.26     17.79 o
  16   0   6        3.48       28.81     19.43 o
  17   0   6        0.07      -12.16     18.98 o
   1   1   6    18156.91    18586.15    105.14 o
   2   1   6      594.87      619.90      8.67 o
   3   1   6       74.55       96.80      5.20 o
   4   1   6       44.48       35.70      5.07 o
   5   1   6      260.02      235.20      7.37 o
   6   1   6      349.58      415.77      9.13 o
   7   1   6     1044.80     1123.15     14.60 o
   8   1   6      333.37      304.78      9.17 o
   9   1   6      543.14      590.50     16.86 o
  10   1   6      199.69      200.65     12.81 o
  11   1   6      357.98      349.94     16.23 o
  12   1   6       60.06       56.50     12.72 o
  13   1   6        0.07        2.10     11.30 o
  14   1   6       13.85       22.74     12.82 o
  15   1   6      233.04      246.12     17.44 o
  16   1   6        0.14        3.88     14.92 o
   0   2   6     2547.24     2550.69     26.09 o
   1   2   6       36.87       27.83      4.31 o
   2   2   6      106.98      105.67      5.60 o
   3   2   6      967.26      965.93     11.74 o
   4   2   6      171.14      168.92      6.85 o
   5   2   6      812.16      762.75     11.56 o
   6   2   6     3781.52     4044.90     35.24 o
   7   2   6      216.22      169.06      7.06 o
   8   2   6      339.19      353.87      9.76 o
   9   2   6       22.78       22.06      7.74 o
  10   2   6      300.65      280.71     13.02 o
  11   2   6       69.95       64.03     12.07 o
  12   2   6      231.66      190.99     13.98 o
  13   2   6      571.29      564.17     20.03 o
  14   2   6      141.75      138.79     15.67 o
  15   2   6        0.39       13.60     14.62 o
  16   2   6      154.74      188.72     21.13 o
   1   3   6       15.86       19.30      4.95 o
   2   3   6     1606.54     1503.95     15.68 o
   3   3   6        1.02       14.01      5.31 o
   4   3   6     1448.96     1465.67     15.50 o
   5   3   6        4.68       -0.82      5.37 o
   6   3   6     1240.22     1242.99     18.47 o
   7   3   6      316.76      325.63      9.28 o
   8   3   6        0.33       -8.27      6.92 o
   9   3   6       28.92       16.92      8.13 o
  10   3   6     1458.14     1397.68     24.16 o
  11   3   6      299.58      259.79     14.80 o
  12   3   6      131.29      128.00     15.25 o
  13   3   6      112.15      103.63     15.99 o
  14   3   6        0.81      -10.39     14.56 o
  15   3   6      196.53      210.21     20.06 o
  16   3   6       57.77       59.50     17.34 o
   0   4   6       41.16       26.99      8.81 o
   1   4   6       88.23       81.72      6.39 o
   2   4   6        7.20        1.66      6.15 o
   3   4   6      165.33      146.06      6.92 o
   4   4   6     1135.15     1207.44     15.69 o
   5   4   6       26.81       33.64      6.26 o
   6   4   6      167.37      203.60      8.88 o
   7   4   6       45.74       40.94      8.40 o
   8   4   6        0.02      -11.80      7.87 o
   9   4   6     4203.04     3930.57     48.56 o
  10   4   6       40.26       29.69     13.00 o
  11   4   6      322.29      326.67     16.78 o
  12   4   6      181.83      186.71     16.79 o
  13   4   6       78.90       81.76     15.88 o
  14   4   6       36.35       38.43     15.93 o
  15   4   6        0.01       -5.17     14.61 o
   1   5   6      944.33      903.09     14.11 o
   2   5   6      503.53      461.51     11.23 o
   3   5   6       48.43       58.83      7.43 o
   4   5   6        7.60       18.95      8.43 o
   5   5   6        5.41      -11.75      8.66 o
   6   5   6       35.82       50.72     10.48 o
   7   5   6        7.83       13.87     10.30 o
   8   5   6       17.15       12.81     12.43 o
   9   5   6     1123.38     1124.53     26.56 o
  10   5   6     1253.88     1220.57     27.61 o
  11   5   6        2.46        6.58     13.32 o
  12   5   6        0.00       14.61     15.12 o
  13   5   6        0.14       -3.97     15.61 o
  14   5   6        3.82        6.71     16.51 o
  15   5   6       19.89       34.02     18.45 o
   0   6   6       17.20        6.32     13.53 o
   1   6   6       38.68       40.53     10.16 o
   2   6   6      153.27      159.97     11.89 o
   3   6   6     1444.78     1400.89     24.05 o
   4   6   6      531.30      538.78     15.95 o
   5   6   6      203.04      209.35     13.98 o
   6   6   6        0.15       10.85     12.27 o
   7   6   6       93.22      107.63     14.67 o
   8   6   6       80.02       67.30     13.85 o
   9   6   6     1224.08     1150.69     28.95 o
  10   6   6      275.05      311.59     19.07 o
  11   6   6        4.40        1.87     15.14 o
  12   6   6       11.61       -9.84     16.63 o
  13   6   6       50.73       43.78     17.40 o
  14   6   6      289.96      357.93     29.84 o
   1   7   6      433.87      371.94     17.78 o
   2   7   6      546.00      508.49     18.24 o
   3   7   6     2587.83     2502.44     36.64 o
   4   7   6      514.08      508.43     17.94 o
   5   7   6       30.81       20.48     12.49 o
   6   7   6      461.43      426.12     18.33 o
   7   7   6      144.24      186.14     16.19 o
   8   7   6       31.13       31.66     13.87 o
   9   7   6        3.21       -5.78     15.00 o
  10   7   6      120.22      137.83     17.78 o
  11   7   6        6.48       14.89     18.21 o
  12   7   6        7.93        8.32     16.80 o
  13   7   6        3.86       -2.16     18.27 o
   0   8   6        0.71       12.14     20.46 o
   1   8   6       51.67       49.83     17.47 o
   2   8   6     1389.20     1402.04     30.60 o
   3   8   6     1186.99     1084.06     26.30 o
   4   8   6       18.48      -19.50     13.00 o
   5   8   6       75.31       57.13     14.19 o
   6   8   6      499.05      513.64     21.20 o
   7   8   6        9.62       17.07     15.35 o
   8   8   6       11.88      -11.09     14.77 o
   9   8   6       73.65       93.99     17.62 o
  10   8   6      100.77      137.12     18.88 o
  11   8   6      593.23      664.45     28.76 o
   1   9   6       45.01       17.27     15.19 o
   2   9   6       69.22       80.83     16.45 o
   3   9   6      264.29      264.91     19.95 o
   4   9   6       60.03       74.87     16.34 o
   5   9   6       43.82       36.38     16.43 o
   6   9   6       32.06       -5.04     16.30 o
   7   9   6      232.39      225.69     25.72 o
   8   9   6      434.16      437.87     29.27 o
   9   9   6      141.46      137.89     22.17 o
   0  10   6       95.99       75.31     25.37 o
   1  10   6        4.94       -0.10     16.41 o
   2  10   6       65.73       50.19     18.38 o
   3  10   6      103.12      193.40     20.63 o
   4  10   6       14.87        4.73     17.47 o
   5  10   6      126.95       91.22     20.03 o
   6  10   6      362.72      361.07     28.84 o
   7  10   6       23.72       20.75     22.02 o
   1  11   6      294.13      312.07     25.78 o
   1   1   7        5.78        2.60      4.04 o
   2   1   7       12.91        3.97      4.25 o
   3   1   7      557.07      535.13      9.01 o
   4   1   7      725.92      747.89     12.67 o
   5   1   7        3.20       -1.44      5.22 o
   6   1   7     1661.81     1767.76     28.10 o
   7   1   7       21.74       21.02      6.26 o
   8   1   7      180.31      177.18      8.57 o
   9   1   7      133.40      153.56     10.19 o
  10   1   7       10.47        9.90     10.70 o
  11   1   7     1385.01     1325.19     27.65 o
  12   1   7      615.67      581.26     19.38 o
  13   1   7      733.15      706.10     21.53 o
  14   1   7      117.40      188.72     15.83 o
  15   1   7       14.70       29.88     13.00 o
  16   1   7       22.87       15.59     14.64 o
   0   2   7       52.56       51.18      6.15 o
   1   2   7    10285.77    10326.58     59.20 o
   2   2   7       15.78       15.97      4.76 o
   3   2   7      968.17      901.64     13.09 o
   4   2   7      985.37     1013.72     13.51 o
   5   2   7       75.50       65.02      5.97 o
   6   2   7      936.52      972.73     13.51 o
   7   2   7       64.52       64.85      6.54 o
   8   2   7      260.56      262.02      9.23 o
   9   2   7       81.31       84.78      8.35 o
  10   2   7      657.07      669.98     17.18 o
  11   2   7        4.03        0.26     11.23 o
  12   2   7      797.81      770.93     20.36 o
  13   2   7       28.24        7.65     12.50 o
  14   2   7       45.52       49.52     14.29 o
  15   2   7       28.70       46.91     16.65 o
  16   2   7      116.28      147.48     18.33 o
   1   3   7      806.17      731.31     11.45 o
   2   3   7       36.97       37.08      5.89 o
   3   3   7      555.02      522.01     10.73 o
   4   3   7      569.54      568.50     11.15 o
   5   3   7        2.72        2.56      5.37 o
   6   3   7     1218.25     1232.12     17.70 o
   7   3   7        2.43       -0.48      6.06 o
   8   3   7      426.94      457.26     12.01 o
   9   3   7      158.83      157.31     10.24 o
  10   3   7      229.66      206.03     14.82 o
  11   3   7        0.78      -16.94     11.29 o
  12   3   7       23.40       17.44     15.35 o
  13   3   7       51.39       63.94     18.12 o
  14   3   7      113.33      166.94     17.54 o
  15   3   7        6.13       35.56     15.69 o
  16   3   7        0.36       21.50     15.68 o
   0   4   7     6974.62     6870.37     84.97 o
   1   4   7     1148.36     1232.23     16.53 o
   2   4   7       21.95       24.20      6.40 o
   3   4   7     1556.98     1522.44     16.99 o
   4   4   7      212.06      221.51      9.08 o
   5   4   7       65.81       66.20      7.82 o
   6   4   7      117.17       86.84      8.75 o
   7   4   7      768.23      730.07     15.45 o
   8   4   7       84.01       67.76     10.01 o
   9   4   7        1.14        3.26     10.35 o
  10   4   7     1288.85     1323.30     27.78 o
  11   4   7       57.20       64.05     12.83 o
  12   4   7      472.78      468.41     22.52 o
  13   4   7       97.02      119.45     16.69 o
  14   4   7      149.01      147.12     18.23 o
  15   4   7      203.72      225.06     20.44 o
   1   5   7       27.83       26.20      7.89 o
   2   5   7      955.11      892.84     16.68 o
   3   5   7      317.14      293.41     10.29 o
   4   5   7      136.82       86.90      9.85 o
   5   5   7      108.19      142.04     10.26 o
   6   5   7      150.20      165.00     12.47 o
   7   5   7     1003.13      995.06     22.11 o
   8   5   7       34.76       35.67     11.58 o
   9   5   7     1064.35     1090.75     24.17 o
  10   5   7      309.41      319.86     16.53 o
  11   5   7     1011.62      932.43     25.55 o
  12   5   7       19.48       32.34     15.11 o
  13   5   7      213.10      209.89     19.18 o
  14   5   7      210.80      262.18     21.45 o
   0   6   7      191.15      190.08     15.85 o
   1   6   7      391.41      401.95     16.80 o
   2   6   7      342.96      343.61     13.60 o
   3   6   7       24.61       21.69      9.82 o
   4   6   7      676.97      691.57     18.24 o
   5   6   7      215.99      193.47     14.90 o
   6   6   7      144.02      158.90     14.11 o
   7   6   7      422.54      406.19     18.80 o
   8   6   7       76.55       71.63     14.52 o
   9   6   7      889.38      746.68     24.96 o
  10   6   7        6.30       14.31     13.76 o
  11   6   7      669.07      692.44     25.41 o
  12   6   7       60.88       83.24     16.81 o
  13   6   7       11.98       19.04     17.56 o
   1   7   7      344.12      336.22     17.85 o
   2   7   7     1726.85     1704.68     31.06 o
   3   7   7     1081.12     1072.89     24.10 o
   4   7   7      126.82      113.85     14.89 o
   5   7   7      226.39      265.52     18.48 o
   6   7   7       93.49      100.65     14.04 o
   7   7   7       19.12      -12.08     13.25 o
   8   7   7       23.48       22.81     14.46 o
   9   7   7       13.90       16.65     16.04 o
  10   7   7        8.91       -2.46     15.93 o
  11   7   7       41.53       92.57     19.17 o
  12   7   7      531.43      580.42     27.19 o
   0   8   7      334.93      379.40     28.03 o
   1   8   7      464.55      453.89     20.99 o
   2   8   7       10.08        2.37     14.61 o
   3   8   7      146.26      139.80     15.90 o
   4   8   7      506.51      463.21     19.73 o
   5   8   7      302.64      361.61     18.22 o
   6   8   7      149.78      156.23     16.48 o
   7   8   7      114.34       75.22     16.66 o
   8   8   7      279.45      229.27     20.53 o
   9   8   7        2.79       -1.64     16.35 o
  10   8   7        0.35       34.56     16.95 o
  11   8   7      243.66      247.88     22.82 o
   1   9   7      152.85      161.50     17.96 o
   2   9   7        0.65       12.09     15.52 o
   3   9   7      414.18      393.26     21.22 o
   4   9   7     1008.55     1009.15     29.79 o
   5   9   7      124.32      110.55     19.53 o
   6   9   7      189.15      196.98     21.22 o
   7   9   7       25.22       18.05     17.41 o
   8   9   7       52.12       54.55     18.54 o
   9   9   7        0.49        1.74     19.25 o
   0  10   7      433.96      407.67     32.65 o
   1  10   7      248.85      252.46     20.93 o
   2  10   7       37.08        3.34     16.61 o
   3  10   7      334.38      329.74     21.73 o
   4  10   7       81.34       24.68     17.90 o
   5  10   7        0.69      -26.52     17.68 o
   6  10   7        1.38       -9.19     21.16 o
   0   0   8     1343.92     1369.42     29.89 o
   1   0   8      177.62      193.80     11.57 o
   2   0   8      568.11      533.62     13.44 o
   3   0   8     1075.27     1057.37     17.42 o
   4   0   8      461.89      488.20     12.69 o
   5   0   8     2014.46     2060.53     42.84 o
   6   0   8      135.21      125.83     10.44 o
   7   0   8      954.25      973.37     22.27 o
   8   0   8      441.89      478.61     17.13 o
   9   0   8        1.07       -1.09     13.09 o
  10   0   8        5.15       -4.45     16.54 o
  11   0   8       14.94       14.96     20.27 o
  12   0   8      193.70      183.45     23.87 o
  13   0   8     5074.88     5308.83     96.62 o
  14   0   8      233.47      193.55     23.48 o
  15   0   8      179.71      187.12     25.71 o
  16   0   8       78.66       72.70     27.84 o
   1   1   8      376.82      337.81      7.46 o
   2   1   8     2086.30     2038.09     21.58 o
   3   1   8       20.91       11.93      5.17 o
   4   1   8     2359.58     2389.10     21.74 o
   5   1   8       52.39       50.44      5.71 o
   6   1   8       54.52       45.05      6.35 o
   7   1   8      180.39      159.61      7.86 o
   8   1   8      967.90      988.08     17.74 o
   9   1   8       17.10       18.15      9.04 o
  10   1   8        0.12      -11.51     10.67 o
  11   1   8      157.30      132.13     15.47 o
  12   1   8      599.32      606.17     21.84 o
  13   1   8       61.21       79.47     14.11 o
  14   1   8      334.35      289.39     18.41 o
  15   1   8      167.22      177.71     18.11 o
  16   1   8       12.75       -1.56     15.58 o
   0   2   8      512.42      509.88     10.92 o
   1   2   8     7162.30     6965.77     42.63 o
   2   2   8       28.20       50.19      4.83 o
   3   2   8       51.09       69.99      5.48 o
   4   2   8      376.93      368.32      8.98 o
   5   2   8       43.06       29.77      5.87 o
   6   2   8       84.13      104.40      7.54 o
   7   2   8      182.35      146.57      8.91 o
   8   2   8      246.65      255.54     10.77 o
   9   2   8      609.04      576.19     14.34 o
  10   2   8      225.06      216.48     13.90 o
  11   2   8        3.75        6.58     10.29 o
  12   2   8       65.34       54.03     11.27 o
  13   2   8      386.88      409.64     19.43 o
  14   2   8       17.71       23.05     13.72 o
  15   2   8       70.50       95.26     16.67 o
  16   2   8        3.10        0.36     18.27 o
   1   3   8     5091.88     5435.01     37.08 o
   2   3   8      416.00      498.84     10.26 o
   3   3   8      270.11      227.93      7.79 o
   4   3   8      835.38      752.30     13.18 o
   5   3   8      368.62      409.11     10.57 o
   6   3   8        0.78       -8.69      6.63 o
   7   3   8      224.12      250.40     10.28 o
   8   3   8       51.90       29.03      7.48 o
   9   3   8     1078.90     1041.46     19.95 o
  10   3   8      244.13      233.00     15.89 o
  11   3   8       55.99       46.37     10.96 o
  12   3   8        4.29       15.29     10.53 o
  13   3   8       33.40       31.18     14.00 o
  14   3   8       29.56       44.26     15.45 o
  15   3   8      183.45      191.88     19.12 o
   0   4   8     1212.93     1117.41     24.09 o
   1   4   8      950.53      872.50     13.73 o
   2   4   8     1569.30     1575.73     17.72 o
   3   4   8      881.23      841.74     13.47 o
   4   4   8      899.34      901.25     15.24 o
   5   4   8        0.78       -4.51      7.51 o
   6   4   8       17.35        1.73      8.13 o
   7   4   8       39.41       26.08      8.93 o
   8   4   8      835.31      864.22     18.26 o
   9   4   8      278.45      258.62     13.24 o
  10   4   8        9.07       23.78     12.37 o
  11   4   8      447.16      448.72     19.30 o
  12   4   8       17.14       15.55     13.92 o
  13   4   8       68.07       62.81     15.77 o
  14   4   8       50.59       57.06     16.68 o
  15   4   8      138.44      152.10     21.48 o
   1   5   8      406.09      429.78     12.76 o
   2   5   8      100.06       93.64      9.28 o
   3   5   8     2037.03     1970.80     23.12 o
   4   5   8      224.27      230.59     11.38 o
   5   5   8       96.20       92.32      9.54 o
   6   5   8      352.48      334.55     12.84 o
   7   5   8       32.39       45.90     10.87 o
   8   5   8        5.33        1.85     11.10 o
   9   5   8       91.53       86.67     15.01 o
  10   5   8        0.52       -0.15     10.98 o
  11   5   8        4.30       14.54     13.11 o
  12   5   8        9.94       -5.78     14.70 o
  13   5   8        3.06       -6.67     14.63 o
  14   5   8      132.36      152.16     19.26 o
   0   6   8        0.50      -16.59     12.78 o
   1   6   8      292.95      328.32     13.55 o
   2   6   8      137.35      116.12     11.48 o
   3   6   8       11.97        8.56     10.41 o
   4   6   8      450.24      436.38     16.35 o
   5   6   8       60.38       61.15     13.08 o
   6   6   8       58.76       47.68     13.36 o
   7   6   8       53.30       36.88     13.58 o
   8   6   8      193.03      222.87     16.01 o
   9   6   8      221.21      256.65     17.77 o
  10   6   8      221.92      193.08     17.20 o
  11   6   8     1007.92     1007.66     29.12 o
  12   6   8      161.39      149.19     18.29 o
  13   6   8        2.56       -2.10     16.29 o
   1   7   8     1550.15     1561.43     31.84 o
   2   7   8     1141.25     1093.02     24.35 o
   3   7   8     1149.05     1166.43     25.92 o
   4   7   8        7.11      -11.72     12.04 o
   5   7   8      447.96      432.92     19.50 o
   6   7   8      164.16      166.04     15.89 o
   7   7   8      106.44      103.68     16.04 o
   8   7   8        1.53      -11.57     14.81 o
   9   7   8      178.28      190.75     19.86 o
  10   7   8        1.58      -22.60     15.07 o
  11   7   8        0.45      -24.92     16.61 o
  12   7   8      205.79      244.73     23.18 o
   0   8   8       12.20        3.32     19.93 o
   1   8   8      460.01      476.49     20.99 o
   2   8   8        0.15       -3.80     13.13 o
   3   8   8       17.71        2.51     13.20 o
   4   8   8      158.77      128.09     15.54 o
   5   8   8       73.27       72.15     14.52 o
   6   8   8       41.88       38.25     15.16 o
   7   8   8        4.90        2.90     15.52 o
   8   8   8       52.26       62.26     17.23 o
   9   8   8      108.85      117.68     19.24 o
  10   8   8       21.27       10.16     17.63 o
   1   9   8       58.29       42.40     16.15 o
   2   9   8       15.98       25.55     15.83 o
   3   9   8        6.87      -14.33     14.91 o
   4   9   8       20.27       23.37     15.68 o
   5   9   8      189.12      220.32     18.83 o
   6   9   8        0.18      -19.26     16.95 o
   7   9   8        0.83       10.28     17.72 o
   8   9   8       59.61       63.29     18.96 o
   0  10   8     1658.75     1645.34     59.55 o
   1  10   8       69.34       61.13     17.87 o
   2  10   8      113.24       88.40     17.97 o
   3  10   8        9.50       -6.16     16.15 o
   4  10   8       12.15       -9.79     16.05 o
   5  10   8        3.90      -12.18     16.99 o
   1   1   9     1518.82     1617.21     16.09 o
   2   1   9     3428.77     3402.50     25.38 o
   3   1   9      134.89      137.78      7.26 o
   4   1   9     1278.41     1255.07     18.16 o
   5   1   9     1355.49     1373.82     18.54 o
   6   1   9      753.28      764.35     20.06 o
   7   1   9     1509.21     1654.44     21.79 o
   8   1   9       49.17       40.47      7.29 o
   9   1   9      178.97      204.04     13.43 o
  10   1   9       50.66       63.08     12.06 o
  11   1   9      208.81      217.71     17.25 o
  12   1   9      650.80      615.07     21.38 o
  13   1   9      537.97      586.21     23.22 o
  14   1   9      867.39      890.65     31.02 o
  15   1   9        1.65       21.58     15.88 o
  16   1   9       39.95       32.10     16.67 o
   0   2   9     2264.01     2352.24     26.01 o
   1   2   9     3752.06     3746.45     25.96 o
   2   2   9     4451.41     4262.19     31.47 o
   3   2   9      477.71      515.35      9.32 o
   4   2   9     1196.16     1136.72     14.08 o
   5   2   9     1607.21     1700.03     22.11 o
   6   2   9      706.92      692.25     12.38 o
   7   2   9     1096.50     1159.87     16.65 o
   8   2   9       69.70       76.78      8.91 o
   9   2   9      454.18      441.11     14.19 o
  10   2   9      172.59      122.77     12.73 o
  11   2   9       26.07       26.78     10.07 o
  12   2   9       22.62       26.25     10.99 o
  13   2   9      650.62      613.82     24.52 o
  14   2   9        7.53       13.59     14.55 o
  15   2   9        0.30        5.44     15.73 o
   1   3   9      180.33      213.86      7.12 o
   2   3   9     4265.74     4349.89     32.82 o
   3   3   9     3354.78     3107.53     26.41 o
   4   3   9       10.01       11.52      6.48 o
   5   3   9      184.70      213.20      9.64 o
   6   3   9       91.38       76.77      8.39 o
   7   3   9        0.47       -6.26      7.50 o
   8   3   9      123.07      113.14      9.83 o
   9   3   9      211.98      231.33     12.42 o
  10   3   9      527.17      543.22     23.15 o
  11   3   9       23.40        7.23     11.39 o
  12   3   9      230.01      223.10     16.80 o
  13   3   9       38.63       49.11     15.07 o
  14   3   9      340.84      387.05     22.86 o
  15   3   9       88.58      103.66     18.53 o
   0   4   9     3262.34     3264.41     48.04 o
   1   4   9      572.12      574.73     11.58 o
   2   4   9      119.08      120.59      7.72 o
   3   4   9       69.26       54.95      7.13 o
   4   4   9       26.61       24.81      7.38 o
   5   4   9      110.18       71.31     10.30 o
   6   4   9      176.70      181.69     10.43 o
   7   4   9      146.60      162.17     10.76 o
   8   4   9       12.01        2.41      9.90 o
   9   4   9      600.76      565.96     16.16 o
  10   4   9      143.75      153.03     15.05 o
  11   4   9      117.93      125.16     15.22 o
  12   4   9      790.57      793.46     26.31 o
  13   4   9      607.76      629.56     25.03 o
  14   4   9       21.94       34.62     16.52 o
   1   5   9      487.75      478.00     13.59 o
   2   5   9      181.83      204.22     11.09 o
   3   5   9       20.12       15.51      9.28 o
   4   5   9      273.02      281.24     13.83 o
   5   5   9        8.77        0.85      8.98 o
   6   5   9      214.88      206.16     12.08 o
   7   5   9      125.42      119.76     12.24 o
   8   5   9        8.64        0.44     10.46 o
   9   5   9      224.43      231.13     14.09 o
  10   5   9     2306.46     2280.22     35.99 o
  11   5   9      335.08      340.10     18.79 o
  12   5   9       44.49       34.93     15.49 o
  13   5   9       28.22       30.27     15.62 o
  14   5   9       38.92       48.79     17.27 o
   0   6   9     1098.23     1006.80     29.89 o
   1   6   9      521.70      522.67     16.75 o
   2   6   9      387.61      409.64     15.13 o
   3   6   9     2175.47     2048.60     28.32 o
   4   6   9      131.64      131.80     13.68 o
   5   6   9      154.28      145.94     14.13 o
   6   6   9        0.28        2.96     11.55 o
   7   6   9       13.02       10.14     12.99 o
   8   6   9       15.03       30.60     12.85 o
   9   6   9      183.29      186.46     16.82 o
  10   6   9      470.96      445.02     22.06 o
  11   6   9      212.71      261.94     19.97 o
  12   6   9      113.93       89.50     17.75 o
  13   6   9       44.52       86.21     19.66 o
   1   7   9       76.12       82.76     12.98 o
   2   7   9      357.33      360.16     15.83 o
   3   7   9       34.13       50.94     12.01 o
   4   7   9      103.19       85.12     13.55 o
   5   7   9        5.69        3.23     12.44 o
   6   7   9      115.99       82.03     14.14 o
   7   7   9       18.71       13.66     14.37 o
   8   7   9       49.91       44.04     15.88 o
   9   7   9      120.23      106.01     21.99 o
  10   7   9      316.65      307.67     22.33 o
  11   7   9      693.93      700.07     30.68 o
  12   7   9       17.40       24.27     19.08 o
   0   8   9      105.68       72.13     34.26 o
   1   8   9       57.69       47.35     14.60 o
   2   8   9        0.25       -9.57     13.07 o
   3   8   9      541.78      441.75     19.85 o
   4   8   9      135.15      126.35     16.64 o
   5   8   9       84.74      109.35     16.14 o
   6   8   9       57.11       41.29     15.01 o
   7   8   9       97.70      100.21     17.41 o
   8   8   9       35.38       29.70     16.86 o
   9   8   9       17.14       29.32     17.75 o
  10   8   9       24.30       27.76     20.77 o
   1   9   9      776.28      807.01     29.55 o
   2   9   9       10.15        5.48     15.40 o
   3   9   9       32.37       69.33     16.69 o
   4   9   9       29.05       23.49     17.06 o
   5   9   9      132.10      149.95     19.12 o
   6   9   9      332.36      341.14     28.59 o
   7   9   9       60.87       81.12     19.37 o
   8   9   9       64.10       38.10     35.75 o
   0  10   9     1052.66     1094.76     44.54 o
   1  10   9        6.44      -19.62     15.91 o
   2  10   9      178.83      184.78     20.65 o
   3  10   9        3.04       -0.46     16.96 o
   4  10   9        0.02      -17.42     18.70 o
   0   0  10      434.02      565.48     24.73 o
   1   0  10     5381.83     5567.94     55.01 o
   2   0  10     1847.57     2105.50     28.36 o
   3   0  10      371.31      320.58     13.04 o
   4   0  10       14.88       21.89      8.27 o
   5   0  10     3809.59     3696.57     41.00 o
   6   0  10       17.43        8.45      8.68 o
   7   0  10     1375.13     1515.49     31.11 o
   8   0  10     2101.88     2234.56     35.01 o
   9   0  10       32.67       37.76     15.05 o
  10   0  10        9.41       18.10     16.53 o
  11   0  10       13.79       17.67     18.38 o
  12   0  10     1489.64     1397.54     43.14 o
  13   0  10      139.31      159.72     46.96 o
  14   0  10      140.01      127.55     25.27 o
  15   0  10        8.99        7.05     21.09 o
   1   1  10      480.41      438.03      9.13 o
   2   1  10     4165.89     4107.62     30.30 o
   3   1  10        0.00       -7.84      5.22 o
   4   1  10      632.48      663.66     11.71 o
   5   1  10      554.45      566.13     11.54 o
   6   1  10      123.82      131.53      9.82 o
   7   1  10     3734.68     3693.49     41.08 o
   8   1  10       20.00        2.59      8.21 o
   9   1  10      102.37      108.86     12.51 o
  10   1  10        0.88        3.95      9.57 o
  11   1  10       71.18       77.33     13.36 o
  12   1  10      859.58      994.94     27.41 o
  13   1  10      577.66      573.01     29.24 o
  14   1  10       66.14       57.08     15.86 o
  15   1  10        1.81        3.03     15.55 o
   0   2  10    14084.19    14362.00    112.18 o
   1   2  10     1403.29     1431.67     14.07 o
   2   2  10     1448.18     1475.80     15.53 o
   3   2  10       68.85       56.30      6.03 o
   4   2  10      541.90      543.14     10.96 o
   5   2  10     2091.97     2027.86     20.80 o
   6   2  10      186.89      172.42      8.83 o
   7   2  10      194.67      224.65      9.61 o
   8   2  10      242.51      262.03     10.93 o
   9   2  10       91.01       83.87     10.21 o
  10   2  10        9.63       -3.71     10.59 o
  11   2  10      618.79      597.24     21.98 o
  12   2  10       70.33       43.93     14.12 o
  13   2  10        2.91        2.43     13.66 o
  14   2  10     1139.97     1130.58     31.15 o
  15   2  10        1.67       37.73     16.20 o
   1   3  10        0.27       -4.16      5.44 o
   2   3  10      470.34      483.98     10.49 o
   3   3  10       58.77       44.13      7.89 o
   4   3  10      845.90      817.06     15.08 o
   5   3  10      681.18      718.89     14.18 o
   6   3  10      232.55      266.13     10.80 o
   7   3  10      565.87      576.80     13.85 o
   8   3  10      709.83      701.64     18.56 o
   9   3  10      596.34      631.63     16.26 o
  10   3  10     1017.11     1000.86     22.93 o
  11   3  10       60.93       64.57     13.62 o
  12   3  10       81.82      113.83     16.21 o
  13   3  10      301.08      274.24     20.76 o
  14   3  10      330.57      400.25     25.25 o
  15   3  10       47.00       46.95     17.40 o
   0   4  10       12.37        6.15     11.53 o
   1   4  10       78.41       58.98      8.82 o
   2   4  10      532.65      519.38     13.35 o
   3   4  10        2.33        1.33      7.30 o
   4   4  10      256.39      295.25     10.72 o
   5   4  10       38.61       43.91      9.03 o
   6   4  10       59.70       59.30      9.13 o
   7   4  10        6.46       -6.44      7.26 o
   8   4  10      563.38      541.19     19.12 o
   9   4  10      158.36      152.53     12.48 o
  10   4  10      820.50      788.12     22.64 o
  11   4  10      666.35      639.58     22.44 o
  12   4  10      173.76      203.14     19.03 o
  13   4  10        1.44       24.90     15.78 o
  14   4  10       24.49       55.81     17.29 o
   1   5  10     1454.86     1362.37     21.79 o
   2   5  10      897.18      863.99     17.53 o
   3   5  10      944.43      862.89     17.56 o
   4   5  10        2.28       -9.39     10.28 o
   5   5  10      165.08      141.61     12.66 o
   6   5  10       65.45       46.94     11.05 o
   7   5  10      177.75      190.71     14.67 o
   8   5  10      403.51      394.83     15.00 o
   9   5  10      526.94      567.26     17.68 o
  10   5  10      473.21      470.66     19.63 o
  11   5  10       39.71       37.61     15.77 o
  12   5  10      148.49      141.54     17.80 o
  13   5  10        0.12       12.07     16.78 o
   0   6  10      301.87      353.77     20.41 o
   1   6  10        1.28       -6.83     11.11 o
   2   6  10      191.82      191.40     13.33 o
   3   6  10      802.67      739.39     20.92 o
   4   6  10     1120.58     1073.66     24.12 o
   5   6  10      114.44      124.65     13.87 o
   6   6  10        2.03        4.23     11.91 o
   7   6  10       33.35       29.68     12.88 o
   8   6  10      431.62      425.79     24.98 o
   9   6  10        0.12       14.86     14.10 o
  10   6  10       13.19       20.12     15.24 o
  11   6  10        0.07        9.10     18.36 o
  12   6  10        7.66       17.45     17.99 o
   1   7  10      242.30      249.13     14.61 o
   2   7  10      411.90      373.17     17.53 o
   3   7  10      363.16      340.72     16.50 o
   4   7  10        9.15        8.99     12.43 o
   5   7  10      919.01      920.52     26.35 o
   6   7  10      752.02      741.25     22.80 o
   7   7  10      165.43      180.59     17.16 o
   8   7  10       75.98       73.45     16.58 o
   9   7  10       92.44       88.12     18.58 o
  10   7  10      378.13      439.88     24.91 o
  11   7  10      379.76      422.45     30.71 o
   0   8  10       56.54       29.12     32.21 o
   1   8  10       95.12       66.44     16.37 o
   2   8  10        3.34       -8.13     14.17 o
   3   8  10      212.33      212.00     17.99 o
   4   8  10       27.18       35.15     16.22 o
   5   8  10      293.52      318.31     20.69 o
   6   8  10      401.37      372.64     22.21 o
   7   8  10       16.63       16.86     16.09 o
   8   8  10       64.96       70.58     17.98 o
   9   8  10       59.08       32.99     18.17 o
   1   9  10        4.71      -23.90     15.94 o
   2   9  10       72.83       58.26     17.49 o
   3   9  10        0.16      -20.56     15.53 o
   4   9  10      146.10      123.76     19.78 o
   5   9  10       16.12      -14.72     15.99 o
   6   9  10       20.29       12.68     21.90 o
   7   9  10       24.54       21.63     18.07 o
   0  10  10      536.89      594.21     55.04 o
   1  10  10        8.10      -27.14     18.09 o
   2  10  10      256.93      242.27     23.26 o
   3  10  10       21.84       15.89     17.66 o
   1   1  11     3121.98     2927.90     25.15 o
   2   1  11       53.34       52.05      6.51 o
   3   1  11       63.40       75.70      6.88 o
   4   1  11      151.00      148.89      8.18 o
   5   1  11     1337.28     1322.83     17.78 o
   6   1  11        8.24        2.27      7.70 o
   7   1  11       98.04       99.94      9.56 o
   8   1  11       88.96       70.16     11.54 o
   9   1  11       12.26       -1.79     10.97 o
  10   1  11       25.10       27.13     10.78 o
  11   1  11     1180.59     1216.38     29.48 o
  12   1  11      264.75      270.93     19.47 o
  13   1  11       55.37       51.14     16.48 o
  14   1  11       49.52       59.22     16.63 o
  15   1  11       14.86       22.81     17.26 o
   0   2  11     4412.89     4610.80     47.06 o
   1   2  11      111.66      155.32      6.76 o
   2   2  11      194.69      197.88      7.83 o
   3   2  11      340.39      353.34      9.48 o
   4   2  11      478.10      496.67     11.22 o
   5   2  11      382.46      386.19     11.13 o
   6   2  11      398.73      423.81     13.36 o
   7   2  11       15.44       16.95      7.65 o
   8   2  11        5.16        7.14      9.44 o
   9   2  11        6.40       -7.98      9.98 o
  10   2  11       31.27       32.09     11.23 o
  11   2  11      289.01      282.88     17.00 o
  12   2  11      141.97      120.69     16.20 o
  13   2  11      710.97      739.57     26.33 o
  14   2  11       43.29        9.23     14.90 o
  15   2  11      146.96      137.07     19.02 o
   1   3  11      160.95      155.92      8.84 o
   2   3  11       60.46       52.27      7.51 o
   3   3  11        0.12        4.32      7.22 o
   4   3  11        7.98       -2.46      7.53 o
   5   3  11      254.77      262.17     10.97 o
   6   3  11      106.37      120.63      9.75 o
   7   3  11      276.80      308.11     12.50 o
   8   3  11     1666.78     1641.61     24.97 o
   9   3  11      763.44      710.15     17.72 o
  10   3  11       50.38       58.00     12.85 o
  11   3  11      127.82      118.77     15.09 o
  12   3  11        2.69        9.63     13.82 o
  13   3  11        0.39      -12.46     15.02 o
  14   3  11       25.62       25.88     16.49 o
   0   4  11      651.10      627.63     22.64 o
   1   4  11      830.17      846.69     20.69 o
   2   4  11      379.69      362.12     13.19 o
   3   4  11       77.64       74.33      9.67 o
   4   4  11       29.43       31.65      8.52 o
   5   4  11       48.96       31.93      8.88 o
   6   4  11      152.07      134.94     10.50 o
   7   4  11        3.11      -13.77      9.27 o
   8   4  11      905.94      892.83     18.69 o
   9   4  11     1605.45     1617.88     32.66 o
  10   4  11       29.75       28.09     13.33 o
  11   4  11      256.51      275.15     18.77 o
  12   4  11      118.95      107.20     18.82 o
  13   4  11       58.65       68.69     17.63 o
  14   4  11      172.64      222.43     21.70 o
   1   5  11     1173.65     1115.92     20.96 o
   2   5  11      107.11      110.91     12.12 o
   3   5  11      526.84      504.62     15.61 o
   4   5  11      761.73      771.72     20.04 o
   5   5  11       65.04       39.53     11.48 o
   6   5  11      151.77      143.52     12.90 o
   7   5  11      109.00      117.83     12.97 o
   8   5  11      580.91      562.09     18.32 o
   9   5  11       31.76       33.17     11.77 o
  10   5  11      140.11      104.38     15.31 o
  11   5  11      177.18      176.61     19.78 o
  12   5  11       40.81       33.41     14.93 o
  13   5  11       91.25       56.41     17.88 o
   0   6  11       31.03       30.73     17.14 o
   1   6  11      447.01      399.30     16.62 o
   2   6  11       20.88       22.67     11.67 o
   3   6  11      839.20      841.34     21.14 o
   4   6  11      833.63      785.59     20.48 o
   5   6  11      184.64      179.40     14.80 o
   6   6  11       76.75       70.26     13.03 o
   7   6  11      175.73      159.47     15.54 o
   8   6  11        0.54        1.88     12.92 o
   9   6  11      426.18      445.46     21.02 o
  10   6  11       86.38       91.84     19.09 o
  11   6  11        0.00       11.24     18.95 o
  12   6  11        0.21       26.64     18.62 o
   1   7  11        7.60       -1.62     12.18 o
   2   7  11      212.87      186.83     15.37 o
   3   7  11     1611.84     1583.00     29.59 o
   4   7  11      892.03      845.02     22.92 o
   5   7  11      186.42      147.09     15.03 o
   6   7  11       87.73       81.64     14.67 o
   7   7  11       39.22       17.44     14.59 o
   8   7  11        0.84        0.46     15.19 o
   9   7  11       17.46       43.45     16.42 o
  10   7  11      257.07      292.89     24.41 o
   0   8  11       37.79       20.39     20.27 o
   1   8  11       16.16        9.06     14.64 o
   2   8  11      120.11      100.39     21.96 o
   3   8  11        1.42       24.79     14.82 o
   4   8  11      363.90      332.42     20.28 o
   5   8  11       51.58       47.57     16.82 o
   6   8  11      218.65      179.16     19.70 o
   7   8  11       11.35      -16.79     15.77 o
   8   8  11      138.79      139.65     19.59 o
   9   8  11      453.75      476.17     26.57 o
   1   9  11       31.65        0.70     17.28 o
   2   9  11       54.43       12.95     17.66 o
   3   9  11      596.48      589.46     27.13 o
   4   9  11      143.54      130.88     21.25 o
   5   9  11      302.95      274.87     21.92 o
   6   9  11        4.39      -31.27     20.85 o
   0   0  12     5526.45     5689.76     85.67 o
   1   0  12       19.92       14.22      9.41 o
   2   0  12      710.56      721.70     18.19 o
   3   0  12       20.75       48.28     10.54 o
   4   0  12      251.55      256.35     14.15 o
   5   0  12      202.00      187.00     13.82 o
   6   0  12       61.79       59.09     10.69 o
   7   0  12      269.00      241.60     18.76 o
   8   0  12      390.64      398.15     20.26 o
   9   0  12       90.87      103.16     17.80 o
  10   0  12      909.77      850.81     39.86 o
  11   0  12        4.72       -6.47     19.47 o
  12   0  12       48.24       33.40     22.26 o
  13   0  12      549.29      556.16     35.94 o
  14   0  12      684.71      820.35     45.97 o
   1   1  12      233.70      240.31      8.82 o
   2   1  12       46.87       37.90      7.19 o
   3   1  12        5.26       -1.12      6.66 o
   4   1  12        0.01       -3.18      7.18 o
   5   1  12       22.95       13.59      8.20 o
   6   1  12     1809.57     1697.28     30.71 o
   7   1  12      135.19      138.48     10.46 o
   8   1  12      324.57      343.94     13.58 o
   9   1  12      484.48      456.37     16.40 o
  10   1  12       49.35       25.14     13.50 o
  11   1  12      529.22      574.22     28.98 o
  12   1  12        5.62      -16.97     14.48 o
  13   1  12       78.95       91.82     18.58 o
  14   1  12       18.32       22.09     17.16 o
   0   2  12      778.58      753.98     17.78 o
   1   2  12      271.79      330.65      9.99 o
   2   2  12      147.11      167.89      9.22 o
   3   2  12      192.78      173.92      8.81 o
   4   2  12      136.62      128.90      9.29 o
   5   2  12        0.82        8.84      8.11 o
   6   2  12      289.19      262.95     11.44 o
   7   2  12       16.53        1.86      9.00 o
   8   2  12        3.86        3.13      9.25 o
   9   2  12      219.08      232.61     13.33 o
  10   2  12       90.05       98.99     11.62 o
  11   2  12        4.18       -1.21     13.08 o
  12   2  12       44.50       23.28     16.01 o
  13   2  12        5.65       -2.68     14.35 o
  14   2  12        6.02       -9.93     15.04 o
   1   3  12      594.19      598.81     14.75 o
   2   3  12     1461.22     1404.39     21.21 o
   3   3  12        4.05        8.85      8.23 o
   4   3  12       12.93       21.26      8.68 o
   5   3  12       38.52       36.46      9.29 o
   6   3  12       54.14       45.34      9.14 o
   7   3  12      287.69      307.14     13.11 o
   8   3  12       57.50       59.92     10.19 o
   9   3  12       82.51       71.97     12.47 o
  10   3  12      538.00      533.64     18.68 o
  11   3  12       10.84        8.98     13.49 o
  12   3  12      532.62      546.45     27.64 o
  13   3  12        2.56       19.42     16.35 o
  14   3  12       11.95       15.08     16.27 o
   0   4  12      360.21      370.44     18.84 o
   1   4  12        0.10        1.91      9.68 o
   2   4  12      425.14      431.01     14.10 o
   3   4  12     1724.88     1735.63     24.77 o
   4   4  12        5.48        9.83     10.04 o
   5   4  12       20.16       -0.88     10.55 o
   6   4  12        2.45       -7.14      9.13 o
   7   4  12       62.28       61.84     10.34 o
   8   4  12      324.97      357.05     14.01 o
   9   4  12       26.23       17.72     11.26 o
  10   4  12      139.15      150.18     15.65 o
  11   4  12       30.04       31.44     14.75 o
  12   4  12       42.19       38.74     15.62 o
  13   4  12       11.15      -19.20     18.28 o
   1   5  12      128.79       90.05     12.39 o
   2   5  12      140.63      117.41     13.31 o
   3   5  12        8.67       -1.54     11.08 o
   4   5  12        1.57        7.44     11.32 o
   5   5  12        0.49        2.24     10.76 o
   6   5  12      446.80      452.23     18.79 o
   7   5  12      266.16      252.71     16.11 o
   8   5  12       29.24       27.20     14.42 o
   9   5  12       43.90       44.29     14.56 o
  10   5  12       16.96       25.80     15.90 o
  11   5  12       68.23       65.44     18.37 o
  12   5  12        5.47        2.16     20.68 o
   0   6  12        5.21        0.46     15.60 o
   1   6  12       42.19       18.10     11.66 o
   2   6  12     2253.51     2080.84     32.78 o
   3   6  12      362.57      335.42     17.04 o
   4   6  12      535.73      501.89     18.77 o
   5   6  12      102.63      109.93     13.81 o
   6   6  12       37.56       35.81     13.04 o
   7   6  12       33.46       11.80     13.83 o
   8   6  12       16.35        8.99     13.64 o
   9   6  12       85.82       82.84     15.97 o
  10   6  12       66.28       77.54     19.33 o
  11   6  12      251.05      241.93     24.98 o
   1   7  12      321.62      347.24     17.69 o
   2   7  12       35.33       16.85     13.48 o
   3   7  12        0.09       -8.75     12.75 o
   4   7  12       53.94       58.63     14.65 o
   5   7  12        0.30       -0.58     13.83 o
   6   7  12        2.17       12.26     15.12 o
   7   7  12      450.52      477.60     24.29 o
   8   7  12        8.20        7.52     15.38 o
   9   7  12       25.93       36.01     16.49 o
  10   7  12       88.35       91.56     20.57 o
   0   8  12       38.90       35.38     21.99 o
   1   8  12      211.89      224.49     18.29 o
   2   8  12       19.76       11.95     14.08 o
   3   8  12       11.64      -21.73     14.79 o
   4   8  12       78.69       73.85     17.25 o
   5   8  12       77.90       77.97     17.95 o
   6   8  12       87.20       99.55     17.89 o
   7   8  12        0.29        1.76     17.88 o
   8   8  12       39.59       -8.14     21.34 o
   1   9  12       75.92       48.59     18.50 o
   2   9  12        0.83       16.02     17.42 o
   3   9  12       13.61       -2.63     18.47 o
   4   9  12        9.13       -5.38     18.42 o
   5   9  12        8.18       -2.11     17.94 o
   1   1  13        6.40        0.74      7.12 o
   2   1  13       66.55       49.96      8.41 o
   3   1  13      381.21      364.77     11.66 o
   4   1  13      121.15      137.67      9.51 o
   5   1  13     3199.37     3161.72     43.24 o
   6   1  13      429.95      394.95     13.29 o
   7   1  13      409.42      415.88     15.33 o
   8   1  13      109.31      111.67     11.36 o
   9   1  13      357.93      341.45     16.06 o
  10   1  13       48.02       33.52     16.82 o
  11   1  13       10.97       -6.30     18.82 o
  12   1  13      121.89      174.90     23.70 o
  13   1  13       11.21      -23.57     15.72 o
  14   1  13      588.13      542.43     29.15 o
   0   2  13        9.80        9.99     10.63 o
   1   2  13        8.23       -6.72      7.60 o
   2   2  13       60.75       81.45      8.73 o
   3   2  13      412.84      398.38     12.38 o
   4   2  13      156.97      176.11     10.70 o
   5   2  13       65.75       53.11      9.73 o
   6   2  13      125.25      138.70     10.83 o
   7   2  13     1763.96     1762.10     40.75 o
   8   2  13       68.71       84.89      9.58 o
   9   2  13      478.62      489.10     16.57 o
  10   2  13       19.12       11.98     10.89 o
  11   2  13        0.05       20.55     19.00 o
  12   2  13        7.70        3.60     15.26 o
  13   2  13      215.76      249.07     20.84 o
  14   2  13      164.73      168.21     20.04 o
   1   3  13      133.08      166.94     11.70 o
   2   3  13     1522.07     1488.03     22.94 o
   3   3  13        9.73      -11.57      9.16 o
   4   3  13      184.98      168.22     11.99 o
   5   3  13     1849.28     1802.14     26.46 o
   6   3  13       15.92        6.39     10.26 o
   7   3  13       37.45       46.25      9.91 o
   8   3  13      792.03      750.04     18.15 o
   9   3  13      996.46     1012.28     23.51 o
  10   3  13       19.39       28.40     12.76 o
  11   3  13      157.14      168.30     16.56 o
  12   3  13       47.13       72.40     16.09 o
  13   3  13       38.10       10.04     17.31 o
   0   4  13      174.65      196.26     18.47 o
   1   4  13      137.61      114.64     12.40 o
   2   4  13     1332.35     1316.90     23.57 o
   3   4  13      632.25      578.18     16.44 o
   4   4  13       85.91       85.43     11.24 o
   5   4  13     1144.99     1186.23     24.18 o
   6   4  13      167.02      198.36     13.92 o
   7   4  13       72.41       59.94     12.21 o
   8   4  13       88.08       91.26     11.81 o
   9   4  13       72.61       70.18     12.06 o
  10   4  13       37.46       21.74     13.18 o
  11   4  13        2.53        3.24     14.02 o
  12   4  13      138.54      119.09     17.24 o
  13   4  13        1.90      -23.10     16.03 o
   1   5  13      118.31       98.33     12.89 o
   2   5  13      230.01      225.24     14.29 o
   3   5  13      251.80      250.86     13.81 o
   4   5  13      282.34      290.97     14.74 o
   5   5  13      301.97      261.05     14.70 o
   6   5  13      172.80      175.19     13.54 o
   7   5  13        0.81      -12.37     11.64 o
   8   5  13        7.16       12.05     12.83 o
   9   5  13       25.72       38.34     14.67 o
  10   5  13      137.38      133.69     19.94 o
  11   5  13      560.80      528.97     32.84 o
  12   5  13        2.08      -21.34     18.76 o
   0   6  13      744.73      698.11     27.44 o
   1   6  13      254.27      249.45     15.18 o
   2   6  13       60.86       54.22     13.38 o
   3   6  13       52.07       40.48     13.27 o
   4   6  13      175.98      185.33     15.94 o
   5   6  13       62.54       57.24     14.46 o
   6   6  13        1.49       -0.58     13.20 o
   7   6  13      122.59      107.29     16.20 o
   8   6  13        0.19      -19.68     13.12 o
   9   6  13      140.10      143.34     18.45 o
  10   6  13      696.80      710.84     31.10 o
  11   6  13        5.21       -3.98     19.73 o
   1   7  13      216.04      179.36     15.87 o
   2   7  13      244.47      231.19     18.04 o
   3   7  13     1021.83     1005.70     29.58 o
   4   7  13        0.40       13.87     14.36 o
   5   7  13       89.00       77.32     15.84 o
   6   7  13        0.43       -0.16     14.90 o
   7   7  13        5.89       -3.81     15.16 o
   8   7  13        0.23       16.20     17.51 o
   9   7  13       25.17       13.75     17.28 o
   0   8  13      104.79       96.08     23.76 o
   1   8  13      124.12       91.85     16.62 o
   2   8  13       41.06       31.39     15.36 o
   3   8  13      206.88      217.45     19.94 o
   4   8  13        7.10       -7.47     15.73 o
   5   8  13        8.03       20.25     16.05 o
   6   8  13       20.69       16.41     19.89 o
   7   8  13       46.78       61.85     19.39 o
   1   9  13      185.09      146.08     20.61 o
   2   9  13      170.32      188.45     29.13 o
   3   9  13       62.71       62.12     20.83 o
   0   0  14      225.88      199.38     18.77 o
   1   0  14     2418.94     2369.83     34.84 o
   2   0  14      829.31      908.21     22.54 o
   3   0  14      638.76      728.73     22.88 o
   4   0  14       18.38       13.88     13.23 o
   5   0  14      179.98      163.60     19.53 o
   6   0  14      254.82      300.94     17.57 o
   7   0  14      545.42      538.98     23.90 o
   8   0  14      279.18      324.44     20.94 o
   9   0  14      567.06      595.72     27.30 o
  10   0  14       55.63       47.18     19.57 o
  11   0  14       11.45        1.00     19.95 o
  12   0  14       48.13       43.44     25.47 o
  13   0  14      568.69      624.83     42.94 o
   1   1  14       10.75        8.29      7.92 o
   2   1  14       81.51       83.31      9.11 o
   3   1  14        0.46       -3.72      8.41 o
   4   1  14      482.60      497.69     14.51 o
   5   1  14     1078.58     1106.40     19.46 o
   6   1  14     1403.61     1381.44     24.56 o
   7   1  14      599.68      622.55     16.98 o
   8   1  14      451.32      486.81     17.49 o
   9   1  14       91.38       83.48     13.33 o
  10   1  14        9.05       -3.37     12.42 o
  11   1  14      203.91      214.90     19.12 o
  12   1  14       47.90       66.20     17.91 o
  13   1  14      158.55      206.02     21.21 o
   0   2  14      680.44      725.48     21.07 o
   1   2  14     1559.34     1597.66     22.19 o
   2   2  14      110.06      120.84      9.87 o
   3   2  14     1628.78     1613.35     23.30 o
   4   2  14      102.26      103.83     10.56 o
   5   2  14       82.99       88.58     10.76 o
   6   2  14     1131.63     1174.49     22.06 o
   7   2  14      454.92      462.77     14.58 o
   8   2  14     1412.78     1464.03     26.03 o
   9   2  14      100.51      110.11     12.95 o
  10   2  14       54.12       46.11     11.96 o
  11   2  14      668.83      688.57     25.04 o
  12   2  14        2.21        4.51     15.81 o
  13   2  14        0.05       15.08     17.21 o
   1   3  14      187.54      207.30     12.84 o
   2   3  14      602.32      576.24     16.33 o
   3   3  14       89.52       95.27     11.80 o
   4   3  14      270.84      266.75     14.45 o
   5   3  14      553.62      516.91     16.17 o
   6   3  14       54.48       52.01     10.96 o
   7   3  14       27.88       52.79     10.88 o
   8   3  14      671.49      680.96     19.69 o
   9   3  14        1.59      -13.89     11.71 o
  10   3  14        5.74       12.33     13.65 o
  11   3  14        0.02       42.10     14.22 o
  12   3  14       10.41       -6.86     14.21 o
  13   3  14      520.85      537.16     26.27 o
   0   4  14        0.53       15.49     16.05 o
   1   4  14       21.79       -8.49     11.32 o
   2   4  14       45.53       62.51     11.54 o
   3   4  14      918.49      880.35     19.64 o
   4   4  14     1521.08     1473.75     26.16 o
   5   4  14        0.83       -6.66      9.81 o
   6   4  14        0.68       -6.35     11.08 o
   7   4  14        1.44       -7.44     11.46 o
   8   4  14       10.75       10.07     12.26 o
   9   4  14       44.63       36.95     15.33 o
  10   4  14       61.47       53.05     18.24 o
  11   4  14      624.33      632.01     30.26 o
  12   4  14        1.90       -5.80     15.76 o
   1   5  14      692.96      671.12     19.08 o
   2   5  14        0.10      -12.10     10.61 o
   3   5  14     1297.90     1196.13     25.20 o
   4   5  14      318.87      358.14     16.09 o
   5   5  14       38.73       26.03     11.47 o
   6   5  14       46.75       17.57     11.33 o
   7   5  14      329.35      375.86     17.26 o
   8   5  14       21.25      -14.01     13.08 o
   9   5  14      160.02      186.42     18.79 o
  10   5  14      185.50      143.97     22.20 o
  11   5  14       21.04       33.92     21.38 o
   0   6  14       14.84        3.72     17.09 o
   1   6  14        4.22       -0.57     12.58 o
   2   6  14      241.53      171.73     15.85 o
   3   6  14       14.16      -12.45     11.93 o
   4   6  14      169.26      138.40     19.37 o
   5   6  14      421.19      419.66     18.96 o
   6   6  14       62.57       55.56     13.74 o
   7   6  14       15.35       25.53     14.34 o
   8   6  14       10.54        2.92     14.17 o
   9   6  14      439.35      402.89     22.95 o
  10   6  14       33.00        0.83     19.44 o
   1   7  14      356.93      333.50     19.91 o
   2   7  14       66.88       29.63     15.55 o
   3   7  14      296.71      272.90     19.34 o
   4   7  14      433.89      403.84     21.34 o
   5   7  14       73.08       60.20     18.71 o
   6   7  14       17.68       11.55     15.25 o
   7   7  14       22.71       21.83     15.67 o
   8   7  14      232.91      232.57     20.23 o
   0   8  14      455.37      524.02     37.16 o
   1   8  14       20.26        4.18     16.82 o
   2   8  14       50.70       65.28     17.83 o
   3   8  14      121.88       88.64     17.58 o
   4   8  14       29.16       27.55     17.63 o
   5   8  14       48.54       33.72     16.88 o
   6   8  14       20.18       10.75     17.78 o
   1   1  15      924.67     1034.22     18.29 o
   2   1  15      783.48      815.55     16.61 o
   3   1  15        8.01       -0.53      9.27 o
   4   1  15     1014.96      983.29     19.09 o
   5   1  15      185.00      194.93     12.08 o
   6   1  15      242.40      259.27     13.14 o
   7   1  15      581.89      602.31     17.07 o
   8   1  15       54.41       57.42     12.02 o
   9   1  15        3.24        7.27     12.48 o
  10   1  15       51.53       58.24     13.91 o
  11   1  15      200.91      192.91     19.40 o
  12   1  15       26.59        3.60     22.72 o
  13   1  15      123.55      119.09     21.13 o
   0   2  15       61.99       55.87     15.04 o
   1   2  15       98.22       72.51     10.78 o
   2   2  15      160.93      155.89     11.48 o
   3   2  15      249.69      222.14     12.41 o
   4   2  15      925.84      894.11     18.98 o
   5   2  15      293.62      290.36     13.31 o
   6   2  15      659.17      701.13     16.97 o
   7   2  15      118.64      116.80     11.22 o
   8   2  15        0.49       -1.39      9.97 o
   9   2  15       18.61        8.09     11.83 o
  10   2  15      355.81      356.28     17.73 o
  11   2  15      480.64      505.27     27.08 o
  12   2  15        6.87        7.40     17.20 o
   1   3  15      753.10      777.14     19.64 o
   2   3  15      486.10      535.03     16.27 o
   3   3  15      926.75      918.56     19.93 o
   4   3  15       44.03       50.08     11.66 o
   5   3  15       25.80       29.84     11.29 o
   6   3  15      107.40       81.12     12.02 o
   7   3  15      219.31      225.39     15.12 o
   8   3  15     1336.08     1393.84     30.00 o
   9   3  15        9.58       21.09     13.69 o
  10   3  15      307.42      345.69     21.79 o
  11   3  15      128.91      153.88     19.20 o
  12   3  15      190.41      272.98     22.68 o
   0   4  15       43.87       33.05     16.09 o
   1   4  15      294.85      297.04     14.97 o
   2   4  15        5.29        2.39     10.26 o
   3   4  15       42.16       21.90     10.87 o
   4   4  15       73.86       61.27     11.60 o
   5   4  15       26.59       25.28     11.03 o
   6   4  15      283.18      297.84     15.95 o
   7   4  15      226.99      244.57     16.37 o
   8   4  15      463.53      457.70     19.93 o
   9   4  15      307.48      290.98     20.24 o
  10   4  15        6.19       -3.59     16.11 o
  11   4  15       48.22       41.88     21.54 o
   1   5  15      133.81      132.66     13.24 o
   2   5  15      963.12      928.95     21.00 o
   3   5  15      189.21      233.61     15.26 o
   4   5  15      722.81      698.96     20.30 o
   5   5  15      191.24      214.73     15.03 o
   6   5  15        3.60      -16.37     10.91 o
   7   5  15       91.90       90.70     14.16 o
   8   5  15        3.51      -12.07     13.43 o
   9   5  15        6.43       -9.47     17.24 o
  10   5  15      242.66      262.16     25.64 o
   0   6  15      594.97      591.36     30.10 o
   1   6  15       53.28       40.34     15.09 o
   2   6  15      324.82      347.31     17.48 o
   3   6  15      247.09      242.20     16.27 o
   4   6  15      496.16      479.11     19.25 o
   5   6  15      436.64      463.26     19.93 o
   6   6  15      174.08      179.36     17.26 o
   7   6  15        6.81      -20.05     13.37 o
   8   6  15       56.95       20.61     18.09 o
   9   6  15      738.34      770.73     28.60 o
   1   7  15        5.56       -8.61     14.48 o
   2   7  15        0.20        4.06     15.04 o
   3   7  15       10.59       38.40     15.77 o
   4   7  15      670.44      660.05     38.17 o
   5   7  15        0.51       -1.83     13.29 o
   6   7  15       33.61       37.88     15.55 o
   7   7  15        1.49      -20.98     14.28 o
   0   8  15       53.63       49.86     25.95 o
   1   8  15        5.48       27.38     17.04 o
   2   8  15       33.57        4.72     16.26 o
   3   8  15      272.99      287.45     22.23 o
   4   8  15        0.67       -4.35     16.14 o
   0   0  16      960.15      908.96     36.96 o
   1   0  16      972.62     1007.64     26.58 o
   2   0  16        7.76      -12.35     13.66 o
   3   0  16       75.70       68.12     15.02 o
   4   0  16      274.36      232.83     18.74 o
   5   0  16      261.64      272.22     18.58 o
   6   0  16      551.01      528.07     22.49 o
   7   0  16      965.81     1022.25     29.50 o
   8   0  16     1012.92     1139.23     35.50 o
   9   0  16      243.75      278.86     25.46 o
  10   0  16     1125.14     1204.81     51.52 o
  11   0  16      118.38      109.62     25.07 o
  12   0  16       93.33       81.27     27.98 o
   1   1  16      105.39      116.21     11.08 o
   2   1  16        8.76       -8.17      9.71 o
   3   1  16       14.12       19.14      9.79 o
   4   1  16       16.98       16.20      9.89 o
   5   1  16      272.60      261.52     13.22 o
   6   1  16       13.99        9.17     10.05 o
   7   1  16      532.23      559.64     17.23 o
   8   1  16      141.74      146.62     13.84 o
   9   1  16        0.29        9.61     12.78 o
  10   1  16      127.23      148.58     16.29 o
  11   1  16        1.17       19.60     16.41 o
  12   1  16        1.12      -12.47     17.79 o
   0   2  16      199.63      174.84     17.02 o
   1   2  16       71.55       58.10     10.51 o
   2   2  16      494.84      468.63     14.84 o
   3   2  16      310.06      295.44     14.08 o
   4   2  16       46.50       42.87     11.19 o
   5   2  16      487.36      480.51     15.93 o
   6   2  16        7.73        4.23      9.87 o
   7   2  16      547.72      576.52     19.43 o
   8   2  16       31.46       42.15     11.35 o
   9   2  16       56.37       43.80     13.37 o
  10   2  16      111.97      113.99     14.91 o
  11   2  16        0.69       -3.03     16.11 o
  12   2  16        3.96      -24.39     16.26 o
   1   3  16      169.36      203.83     14.25 o
   2   3  16        2.90       -2.09     10.02 o
   3   3  16       98.52      108.24     11.91 o
   4   3  16      228.71      259.67     14.25 o
   5   3  16      434.74      440.82     16.78 o
   6   3  16      117.28      104.57     12.95 o
   7   3  16        1.43      -10.29     11.83 o
   8   3  16       39.72       45.72     13.36 o
   9   3  16       89.73       93.69     17.22 o
  10   3  16      302.91      320.03     21.81 o
  11   3  16      358.32      356.98     26.21 o
   0   4  16        6.64       15.20     15.87 o
   1   4  16        7.09       -3.12     10.93 o
   2   4  16       44.47       60.64     11.73 o
   3   4  16       19.09       14.22     10.81 o
   4   4  16      179.93      165.71     13.61 o
   5   4  16       18.77        6.60     11.08 o
   6   4  16        3.11       -7.59     11.68 o
   7   4  16       43.11       32.16     13.64 o
   8   4  16       11.74       30.93     14.09 o
   9   4  16        3.01      -21.15     14.10 o
  10   4  16       59.34       69.79     18.48 o
   1   5  16       64.77       55.16     12.72 o
   2   5  16        0.68       -6.83     11.12 o
   3   5  16      156.13      147.99     14.82 o
   4   5  16       72.55       96.62     13.94 o
   5   5  16        0.94        6.26     12.12 o
   6   5  16       17.43       10.01     12.60 o
   7   5  16       28.39       31.24     13.74 o
   8   5  16      251.97      275.16     19.87 o
   9   5  16      143.64      166.43     20.40 o
   0   6  16        8.74        8.97     23.64 o
   1   6  16       15.04       29.57     13.07 o
   2   6  16     1072.91      965.61     25.93 o
   3   6  16       47.95       34.90     13.60 o
   4   6  16      319.47      286.13     20.38 o
   5   6  16      361.02      396.32     19.58 o
   6   6  16       81.46       64.67     15.64 o
   7   6  16        4.78        5.97     14.57 o
   8   6  16      119.02      121.98     21.82 o
   1   7  16        7.80        9.48     13.85 o
   2   7  16       53.65       24.43     14.45 o
   3   7  16      192.83      207.50     18.19 o
   4   7  16      415.90      407.31     20.35 o
   5   7  16      468.87      483.62     21.82 o
   6   7  16        2.58       -5.74     15.05 o
   0   8  16       18.87       59.95     26.62 o
   1   8  16       14.56       33.16     17.62 o
   1   1  17      176.51      178.83     12.53 o
   2   1  17       28.60       31.63     10.16 o
   3   1  17      138.88      183.46     13.01 o
   4   1  17        8.18       -3.02      9.90 o
   5   1  17      779.47      782.63     20.26 o
   6   1  17      684.82      697.69     19.80 o
   7   1  17       16.22       21.30     11.10 o
   8   1  17      280.16      305.23     16.52 o
   9   1  17        2.07       -6.14     13.20 o
  10   1  17        3.53        9.79     14.52 o
  11   1  17      118.25      152.31     19.37 o
   0   2  17       18.04       17.51     14.72 o
   1   2  17      377.17      364.09     14.29 o
   2   2  17      258.48      259.09     12.95 o
   3   2  17       19.80       20.70     10.65 o
   4   2  17       74.02       72.87     11.60 o
   5   2  17        1.19       -7.00     10.84 o
   6   2  17      510.62      559.30     18.91 o
   7   2  17      558.99      578.01     19.13 o
   8   2  17        5.33      -17.42     11.61 o
   9   2  17       11.44       18.15     13.95 o
  10   2  17        0.07      -17.73     13.66 o
  11   2  17       53.45       70.97     18.98 o
   1   3  17      561.68      557.68     17.59 o
   2   3  17      155.54      171.18     12.95 o
   3   3  17      184.20      159.90     12.92 o
   4   3  17       50.89       43.92     11.80 o
   5   3  17       16.84        0.30     11.99 o
   6   3  17        7.43        1.08     11.78 o
   7   3  17        0.00       -7.73     12.51 o
   8   3  17       32.57       45.64     15.08 o
   9   3  17      155.43      142.13     19.02 o
  10   3  17       19.95       10.96     16.40 o
   0   4  17      111.17      147.48     22.14 o
   1   4  17        4.95       11.59     11.07 o
   2   4  17      103.14      110.08     12.93 o
   3   4  17      156.99      137.86     13.38 o
   4   4  17      435.75      445.59     17.54 o
   5   4  17       28.72       15.10     12.00 o
   6   4  17      217.12      237.32     15.99 o
   7   4  17      176.05      184.84     16.64 o
   8   4  17        3.29       -9.55     13.59 o
   9   4  17       64.70       67.60     16.96 o
   1   5  17      182.52      217.16     15.34 o
   2   5  17      105.32      137.89     13.95 o
   3   5  17      655.81      589.03     21.00 o
   4   5  17      437.89      384.22     18.56 o
   5   5  17      508.50      489.60     19.47 o
   6   5  17      161.61      172.91     16.40 o
   7   5  17        0.03      -19.67     13.11 o
   8   5  17      179.92      205.94     20.59 o
   0   6  17       90.61       92.34     21.79 o
   1   6  17      435.31      406.53     19.34 o
   2   6  17       92.41      105.21     15.11 o
   3   6  17      113.75      100.00     14.77 o
   4   6  17      258.88      263.22     17.60 o
   5   6  17      141.70       98.90     15.87 o
   6   6  17       17.94       -2.63     14.65 o
   1   7  17       11.67        0.62     14.09 o
   2   7  17      328.09      314.55     20.51 o
   3   7  17      410.61      381.39     21.28 o
   4   7  17       33.89       52.75     15.60 o
   0   0  18       98.81       86.57     22.00 o
   1   0  18      713.52      754.23     25.34 o
   2   0  18      753.91      692.61     29.58 o
   3   0  18       74.72      113.10     19.58 o
   4   0  18      276.27      267.29     22.98 o
   5   0  18      303.88      326.86     23.49 o
   6   0  18       26.48       29.65     15.75 o
   7   0  18      352.84      386.92     22.28 o
   8   0  18      330.78      305.51     24.55 o
   9   0  18       21.30       14.17     19.89 o
  10   0  18      319.53      338.67     28.78 o
   1   1  18      377.12      417.99     17.02 o
   2   1  18       13.86        5.12     10.23 o
   3   1  18       15.19       -3.18     10.86 o
   4   1  18       21.32        9.34     10.77 o
   5   1  18      172.89      180.76     13.69 o
   6   1  18        8.93       -7.12     11.69 o
   7   1  18      260.58      269.64     17.37 o
   8   1  18        5.47       27.26     14.25 o
   9   1  18        2.60       -3.73     14.60 o
  10   1  18       69.98       58.56     15.68 o
   0   2  18      928.22     1046.01     29.44 o
   1   2  18       31.41       18.42     10.14 o
   2   2  18      186.20      207.40     13.04 o
   3   2  18      274.89      275.37     15.09 o
   4   2  18        4.10       11.20     11.75 o
   5   2  18       79.26       76.23     13.00 o
   6   2  18       61.25       55.34     12.86 o
   7   2  18      447.15      483.21     19.44 o
   8   2  18       40.35       36.18     14.59 o
   9   2  18       18.31        5.46     15.30 o
  10   2  18      284.25      287.29     21.29 o
   1   3  18        1.07       -9.58     11.23 o
   2   3  18      499.24      494.46     17.48 o
   3   3  18      234.23      274.57     15.43 o
   4   3  18      154.65      116.28     13.51 o
   5   3  18      153.66      134.85     14.23 o
   6   3  18        0.81       22.60     13.39 o
   7   3  18       13.08        8.26     13.18 o
   8   3  18       16.53        2.54     14.49 o
   9   3  18       93.03       92.79     18.17 o
   0   4  18       12.44       10.69     16.91 o
   1   4  18        1.05       -6.14     11.50 o
   2   4  18        1.01      -17.21     11.47 o
   3   4  18     1180.61     1110.26     24.40 o
   4   4  18       76.68       65.16     13.44 o
   5   4  18      128.94      143.20     14.80 o
   6   4  18        8.65       -7.52     12.00 o
   7   4  18        1.65       -5.11     13.08 o
   8   4  18       66.67       51.30     15.85 o
   1   5  18       53.09       57.28     12.75 o
   2   5  18       27.26       18.76     12.37 o
   3   5  18      113.67       84.55     14.54 o
   4   5  18       81.87       33.32     13.89 o
   5   5  18        0.50        6.18     12.80 o
   6   5  18       31.06       17.86     13.96 o
   7   5  18       15.71       18.24     14.29 o
   0   6  18        0.01        8.95     20.08 o
   1   6  18        3.67      -19.66     13.11 o
   2   6  18        0.06      -15.40     12.81 o
   3   6  18       49.61       19.87     13.91 o
   4   6  18      308.02      282.10     18.40 o
   5   6  18      124.77      111.49     16.52 o
   1   1  19       17.22        6.20     11.21 o
   2   1  19      578.38      534.77     18.94 o
   3   1  19      146.53      160.21     14.47 o
   4   1  19       73.34       76.18     13.77 o
   5   1  19      315.87      358.44     17.65 o
   6   1  19       42.28       34.38     13.48 o
   7   1  19     1165.84     1227.92     28.43 o
   8   1  19       11.23       13.66     15.18 o
   9   1  19        0.74      -14.39     17.00 o
   0   2  19      166.50      179.14     18.39 o
   1   2  19       62.29       51.28     11.72 o
   2   2  19       10.63        7.91     11.03 o
   3   2  19       29.75        8.61     11.50 o
   4   2  19        1.77       -9.62     11.46 o
   5   2  19      460.24      444.45     18.46 o
   6   2  19       18.26       25.72     12.86 o
   7   2  19       94.46       99.10     14.69 o
   8   2  19       43.06       28.83     15.81 o
   1   3  19       92.47       81.50     13.29 o
   2   3  19      464.66      437.49     17.37 o
   3   3  19       22.42       -5.38     11.86 o
   4   3  19      178.63      154.04     14.89 o
   5   3  19      467.28      508.19     19.54 o
   6   3  19      380.90      395.96     19.00 o
   7   3  19      301.48      297.76     18.66 o
   8   3  19       42.09       41.99     17.40 o
   0   4  19        2.00       -1.67     17.82 o
   1   4  19      196.98      215.73     16.95 o
   2   4  19      333.96      314.63     16.76 o
   3   4  19      142.51      123.63     14.84 o
   4   4  19      689.20      679.08     21.19 o
   5   4  19      809.10      779.30     22.93 o
   6   4  19       57.47       42.75     14.23 o
   7   4  19       20.74       16.90     14.42 o
   1   5  19      292.52      297.56     17.08 o
   2   5  19      108.67       93.22     15.04 o
   3   5  19        7.28      -14.98     13.03 o
   4   5  19      235.43      217.47     17.35 o
   5   5  19        5.25       -9.55     12.89 o
   0   6  19      343.71      373.16     36.94 o
   1   6  19       20.43       10.86     16.91 o
   2   6  19       98.18       62.02     15.25 o
   0   0  20      819.69      856.48     62.33 o
   1   0  20       69.82       91.33     21.43 o
   2   0  20        7.32      -24.60     17.44 o
   3   0  20       11.98       19.47     20.93 o
   4   0  20       13.72      -17.14     17.53 o
   5   0  20     1781.81     1869.63     45.25 o
   6   0  20     1975.60     2116.25     52.40 o
   7   0  20       60.99       83.65     23.52 o
   8   0  20      100.31      160.50     28.43 o
   1   1  20       19.11       29.22     12.07 o
   2   1  20       99.59      103.88     14.52 o
   3   1  20       75.50       86.88     14.00 o
   4   1  20       46.40       41.60     14.25 o
   5   1  20       43.08       26.13     13.96 o
   6   1  20      104.20      138.91     16.83 o
   7   1  20      166.06      191.40     17.76 o
   0   2  20       50.46        3.71     15.92 o
   1   2  20       17.03       24.52     11.59 o
   2   2  20       56.91       61.52     13.33 o
   3   2  20       37.49       32.63     12.57 o
   4   2  20      200.44      208.31     15.42 o
   5   2  20        6.22       23.22     13.06 o
   6   2  20     1096.23     1139.84     27.43 o
   7   2  20      363.68      382.75     20.12 o
   1   3  20       23.60       16.24     13.60 o
   2   3  20      116.05       97.95     14.00 o
   3   3  20      172.44      144.28     15.43 o
   4   3  20        4.31        9.31     13.03 o
   5   3  20      194.54      205.30     16.56 o
   6   3  20      295.28      296.05     18.63 o
   0   4  20      232.50      254.16     22.40 o
   1   4  20       47.78       53.54     13.34 o
   2   4  20        3.92       -1.65     12.26 o
   3   4  20        6.18      -18.97     12.65 o
   4   4  20        4.87        3.92     13.20 o
   5   4  20       85.26      110.50     16.09 o
   1   5  20       91.93       73.87     14.50 o
   2   5  20        0.85       -3.56     13.55 o
   1   1  21       25.52       12.58     12.40 o
   2   1  21        4.18       14.39     12.83 o
   3   1  21       50.30       61.34     14.53 o
   4   1  21       89.62      108.64     15.36 o
   5   1  21      134.23      117.03     17.25 o
   6   1  21       16.72        3.69     14.82 o
   0   2  21       16.30      -25.07     16.71 o
   1   2  21       88.41       76.62     13.45 o
   2   2  21      246.71      306.48     17.82 o
   3   2  21       34.61       12.55     15.47 o
   4   2  21        0.60       17.00     13.45 o
   5   2  21       99.16      102.69     15.78 o
   1   3  21       20.97       38.39     13.61 o
   2   3  21       18.22       30.02     13.37 o
   3   3  21      204.91      201.58     16.69 o
   4   3  21       10.31       -6.49     13.23 o
   0   4  21      250.74      248.39     23.34 o
   1   4  21        8.05       26.46     13.46 o
   0   0  22      148.11       94.97     30.39 o
   1   0  22      215.75      253.10     28.93 o
   2   0  22       30.27       -3.44     21.23 o
   3   0  22       85.88       84.67     20.65 o
   1   1  22        4.64       18.08     13.01 o
   2   1  22       97.47       78.86     15.16 o
   3   1  22        0.93        1.23     13.70 o
   0   2  22       48.90       54.32     18.92 o
   1   2  22      178.15      180.24     16.33 o
   2   2  22        0.20       -2.80     13.25 o
 
